# Supplementary material for: Towards the identification of protein complexes and functional modules by integrating PPI network and gene expression data
Source: BMC Bioinformatics. 2012 May 23;13:109. doi: 10.1186/1471-2105-13-109 (PMC3434013; doi:10.1186/1471-2105-13-109)
Supplement: Addtional file 1 — Protein complexes identified by TSN-PCD and their frequencies. Additional file 1 provides the protein complexes identified by the algorithm TSN-PCD from the dynamic protein interaction network. The frequency of each identified protein complex and the information of subnetworks in which the protein complex is included are also shown in the Additional file 1. [file 1471-2105-13-109-S1.txt]

Complex 2	3	36	From subnetworks: 1 2 3 4 5 6 7 8 9 10 11 12 13 14 15 16 17 18 19 20 21 22 23 24 25 26 27 28 29 30 31 32 33 34 35 36
YDR148C
YFL018C
YIL125W
Complex 16	3	36	From subnetworks: 1 2 3 4 5 6 7 8 9 10 11 12 13 14 15 16 17 18 19 20 21 22 23 24 25 26 27 28 29 30 31 32 33 34 35 36
YER017C
YKR066C
YMR089C
Complex 24	3	36	From subnetworks: 1 2 3 4 5 6 7 8 9 10 11 12 13 14 15 16 17 18 19 20 21 22 23 24 25 26 27 28 29 30 31 32 33 34 35 36
YGR010W
YLR328W
YLR438W
Complex 33	3	36	From subnetworks: 1 2 3 4 5 6 7 8 9 10 11 12 13 14 15 16 17 18 19 20 21 22 23 24 25 26 27 28 29 30 31 32 33 34 35 36
YHR091C
YLR312C
YOL088C
Complex 37	6	36	From subnetworks: 1 2 3 4 5 6 7 8 9 10 11 12 13 14 15 16 17 18 19 20 21 22 23 24 25 26 27 28 29 30 31 32 33 34 35 36
YBR221C
YDR430C
YER178W
YGR193C
YKL113C
YML059C
Complex 41	3	36	From subnetworks: 1 2 3 4 5 6 7 8 9 10 11 12 13 14 15 16 17 18 19 20 21 22 23 24 25 26 27 28 29 30 31 32 33 34 35 36
YGR163W
YKR007W
YML121W
Complex 53	4	36	From subnetworks: 1 2 3 4 5 6 7 8 9 10 11 12 13 14 15 16 17 18 19 20 21 22 23 24 25 26 27 28 29 30 31 32 33 34 35 36
YDR516C
YNL032W
YNL056W
YNL099C
Complex 74	3	36	From subnetworks: 1 2 3 4 5 6 7 8 9 10 11 12 13 14 15 16 17 18 19 20 21 22 23 24 25 26 27 28 29 30 31 32 33 34 35 36
YDR127W
YER095W
YKL104C
Complex 78	3	36	From subnetworks: 1 2 3 4 5 6 7 8 9 10 11 12 13 14 15 16 17 18 19 20 21 22 23 24 25 26 27 28 29 30 31 32 33 34 35 36
YFR016C
YIL034C
YKL007W
Complex 89	3	36	From subnetworks: 1 2 3 4 5 6 7 8 9 10 11 12 13 14 15 16 17 18 19 20 21 22 23 24 25 26 27 28 29 30 31 32 33 34 35 36
YDL092W
YKL122C
YPR088C
Complex 7	3	35	From subnetworks: 1 2 3 4 5 6 7 8 9 10 11 12 13 14 15 16 17 18 19 20 21 22 23 24 26 27 28 29 30 31 32 33 34 35 36
YDR264C
YER079W
YNL154C
Complex 56	4	35	From subnetworks: 1 2 3 4 5 6 7 8 9 10 11 12 13 15 16 17 18 19 20 21 22 23 24 25 26 27 28 29 30 31 32 33 34 35 36
YDR120C
YEL017W
YGR121C
YIR038C
Complex 63	5	35	From subnetworks: 1 2 3 4 5 6 7 8 9 10 11 12 13 15 16 17 18 19 20 21 22 23 24 25 26 27 28 29 30 31 32 33 34 35 36
YDL052C
YDR170C
YER100W
YFR009W
YGL195W
Complex 80	3	35	From subnetworks: 1 2 3 4 5 6 7 8 10 11 12 13 14 15 16 17 18 19 20 21 22 23 24 25 26 27 28 29 30 31 32 33 34 35 36
YLR207W
YLR450W
YOL013C
Complex 65	3	33	From subnetworks: 1 2 3 4 5 6 7 8 9 10 11 12 13 14 15 17 18 19 20 22 23 24 25 26 28 29 30 31 32 33 34 35 36
YGR072W
YHR077C
YMR080C
Complex 14	4	32	From subnetworks: 1 2 3 4 5 6 7 10 11 12 13 14 15 16 17 18 19 21 22 23 24 25 26 27 28 29 30 31 33 34 35 36
YDL130W
YDR382W
YEL054C
YLR340W
Complex 45	4	32	From subnetworks: 1 2 3 4 5 6 7 8 12 13 14 15 16 17 18 19 20 21 22 23 24 25 26 27 28 29 30 31 33 34 35 36
YHR012W
YJL053W
YJL154C
YOR132W
Complex 1	3	31	From subnetworks: 1 2 3 6 7 8 9 10 11 12 14 15 16 18 19 20 21 22 23 24 25 26 28 29 30 31 32 33 34 35 36
YBR112C
YCR084C
YNL167C
Complex 5	5	31	From subnetworks: 1 2 3 4 5 6 7 8 10 11 13 14 15 16 17 18 20 21 22 23 24 27 28 29 30 31 32 33 34 35 36
YBR123C
YGR047C
YGR246C
YNL039W
YOR110W
Complex 42	5	31	From subnetworks: 1 4 5 6 7 8 10 11 12 13 15 16 17 18 19 20 21 22 23 24 25 26 27 28 29 30 31 33 34 35 36
YDR200C
YFL037W
YLR238W
YML085C
YMR029C
Complex 48	3	31	From subnetworks: 1 4 5 6 7 8 9 10 11 12 13 17 18 19 20 21 22 23 24 25 26 27 28 29 30 31 32 33 34 35 36
YHR115C
YLR215C
YNL116W
Complex 55	20	31	From subnetworks: 1 4 5 6 7 8 10 11 12 13 14 15 16 18 19 20 21 22 23 24 25 27 28 29 30 31 32 33 34 35 36
YBR127C
YDL132W
YDL185W
YDR054C
YDR202C
YDR328C
YEL051W
YFL009W
YGR020C
YHR060W
YJR033C
YJR090C
YKL080W
YLR079W
YLR224W
YMR054W
YOR057W
YOR270C
YOR332W
YPR036W
Complex 116	4	31	From subnetworks: 2 3 4 5 6 7 8 9 10 11 12 13 14 15 17 18 19 20 22 23 25 26 27 29 30 31 32 33 34 35 36
YMR095C
YMR096W
YMR322C
YNL333W
Complex 177	3	31	From subnetworks: 3 4 5 8 9 11 12 13 14 15 16 17 18 19 20 21 22 23 24 25 26 27 28 29 30 31 32 33 34 35 36
YJL006C
YKL139W
YML112W
Complex 46	4	30	From subnetworks: 1 2 3 4 5 6 7 8 10 11 12 13 14 15 16 17 18 21 22 24 25 26 27 28 29 30 31 34 35 36
YJR102C
YLR417W
YMR077C
YPL002C
Complex 25	3	29	From subnetworks: 1 2 3 4 5 7 8 10 11 12 13 14 15 16 18 19 20 21 22 23 24 25 26 27 28 33 34 35 36
YDL090C
YGL155W
YKL019W
Complex 40	3	29	From subnetworks: 1 2 3 4 5 6 7 8 12 13 14 15 16 17 18 19 21 23 24 25 26 27 28 29 30 31 34 35 36
YBR125C
YDR071C
YDR247W
Complex 75	4	29	From subnetworks: 1 2 3 6 7 8 10 11 12 13 14 15 16 17 18 21 22 23 24 25 26 27 28 29 30 33 34 35 36
YBL037W
YJR005W
YJR058C
YOL062C
Complex 23	5	28	From subnetworks: 1 2 4 5 6 7 8 10 11 12 13 14 16 17 18 19 20 21 22 23 24 25 26 27 29 30 31 32
YHL019C
YHR068W
YKL135C
YLR170C
YPR029C
Complex 30	3	28	From subnetworks: 1 2 3 4 5 6 7 8 11 12 13 14 15 16 17 18 19 21 23 25 26 27 28 29 30 31 33 36
YBR057C
YCL055W
YGL192W
Complex 148	3	28	From subnetworks: 2 3 4 5 6 7 8 9 10 11 14 15 16 17 18 19 20 21 22 26 27 28 29 30 31 32 33 34
YDR492W
YJR067C
YLR406C
Complex 3	4	27	From subnetworks: 1 2 3 4 5 7 8 10 11 12 13 14 15 16 17 18 19 22 24 26 27 28 29 32 33 34 36
YBR126C
YDR074W
YML100W
YMR261C
Complex 76	4	26	From subnetworks: 1 2 3 4 5 6 7 8 9 11 14 15 17 18 19 20 22 23 24 26 27 30 31 32 33 34
YBL045C
YLR090W
YMR036C
YPR191W
Complex 255	3	26	From subnetworks: 5 7 8 9 10 11 12 13 15 16 17 18 20 22 23 24 25 28 29 30 31 32 33 34 35 36
YIL103W
YJL096W
YKL191W
Complex 18	4	24	From subnetworks: 1 6 7 11 12 13 14 15 17 20 21 22 23 24 25 26 27 29 31 32 33 34 35 36
YAR007C
YDR097C
YJL173C
YML032C
Complex 60	3	24	From subnetworks: 1 3 4 5 6 7 9 10 11 12 13 16 19 21 22 23 25 30 31 32 33 34 35 36
YDL108W
YDR460W
YPR025C
Complex 86	5	24	From subnetworks: 1 4 5 6 7 8 10 11 13 15 16 17 18 19 20 22 23 25 27 28 29 30 31 33
YCL011C
YDL084W
YDR381W
YKL214C
YML062C
Complex 166	6	24	From subnetworks: 3 4 5 6 12 13 14 15 16 17 18 22 23 24 25 26 27 28 29 30 33 34 35 36
YER059W
YGR233C
YIL050W
YJL084C
YLR190W
YOL001W
Complex 82	4	23	From subnetworks: 1 3 5 6 8 9 10 11 13 15 16 17 19 20 21 22 24 25 26 27 31 32 33
YDR284C
YKR088C
YNL194C
YPR079W
Complex 92	4	23	From subnetworks: 1 5 6 7 9 13 14 15 16 17 20 21 22 23 25 26 27 29 31 32 33 34 36
YCL008C
YIL148W
YJL172W
YPL065W
Complex 157	3	23	From subnetworks: 3 4 6 7 8 11 15 16 17 18 19 21 22 23 24 27 28 29 30 31 33 34 35
YFR028C
YGL003C
YMR055C
Complex 197	5	23	From subnetworks: 3 4 5 6 10 11 12 15 16 17 19 21 22 24 25 27 28 29 30 31 34 35 36
YAL029C
YBR130C
YGL106W
YHR023W
YOR326W
Complex 96	4	22	From subnetworks: 1 2 3 4 5 6 7 8 13 14 15 16 17 18 19 21 27 28 29 30 31 34
YAL056W
YER020W
YGL121C
YOR371C
Complex 204	4	22	From subnetworks: 4 5 6 8 9 11 13 15 16 17 18 19 20 21 22 23 24 27 29 30 32 34
YDR245W
YEL036C
YJL183W
YJR075W
Complex 114	3	21	From subnetworks: 2 3 4 5 6 7 8 13 14 15 16 17 18 19 25 26 27 28 29 30 31
YGR239C
YHR160C
YIL160C
Complex 152	11	21	From subnetworks: 3 4 5 6 7 11 16 17 18 19 21 22 23 24 26 27 28 29 30 34 35
YBR050C
YDR028C
YDR099W
YDR477W
YER027C
YER177W
YGL115W
YGL208W
YJL042W
YJL089W
YKL193C
Complex 198	15	21	From subnetworks: 3 4 8 9 10 11 12 13 15 16 19 20 21 22 23 24 27 28 33 35 36
YBR049C
YBR245C
YDL002C
YDR303C
YER092W
YFR037C
YGL133W
YIL126W
YKR001C
YLR052W
YLR176C
YLR357W
YMR091C
YOR304W
YPL082C
Complex 27	3	20	From subnetworks: 1 2 3 4 5 12 13 14 15 16 21 24 25 26 27 28 33 34 35 36
YDR480W
YMR199W
YPL049C
Complex 36	3	20	From subnetworks: 1 6 7 9 10 12 13 16 18 20 22 23 24 25 29 31 32 34 35 36
YBR170C
YDR390C
YGR048W
Complex 73	3	20	From subnetworks: 1 2 3 5 8 9 13 14 15 16 18 20 25 26 27 28 29 30 31 32
YBR278W
YDR121W
YNL262W
Complex 167	3	20	From subnetworks: 3 4 5 6 7 8 14 15 16 17 18 19 20 21 27 28 29 30 31 32
YDR016C
YDR201W
YKR037C
Complex 199	3	20	From subnetworks: 3 4 5 6 7 15 16 17 18 19 23 25 26 27 28 29 30 31 34 35
YHR199C
YNL323W
YPR137W
Complex 209	3	20	From subnetworks: 4 5 6 9 10 11 15 16 17 18 22 23 24 28 29 30 31 34 35 36
YHR113W
YKL103C
YOL082W
Complex 159	4	19	From subnetworks: 3 4 5 6 7 8 13 15 16 17 18 19 20 26 27 28 29 30 31
YFR015C
YJL137C
YLR258W
YOR178C
Complex 226	6	19	From subnetworks: 4 5 6 7 8 11 13 14 15 16 18 19 22 25 27 28 29 30 36
YAL002W
YDL077C
YDR080W
YLR248W
YLR396C
YPL045W
Complex 9	4	18	From subnetworks: 1 8 10 11 12 13 19 20 22 23 24 30 31 32 33 34 35 36
YGL037C
YJR159W
YOL070C
YOR098C
Complex 224	5	18	From subnetworks: 4 7 8 9 10 11 12 18 21 22 23 24 27 31 33 34 35 36
YBR072W
YDR142C
YDR212W
YIL142W
YNL037C
Complex 62	4	17	From subnetworks: 1 2 3 4 11 13 16 17 18 19 20 25 27 28 29 30 31
YDR320C
YGL206C
YGR167W
YHR161C
Complex 145	3	17	From subnetworks: 2 3 8 9 13 14 16 17 18 21 24 27 28 29 30 33 35
YDR027C
YJL029C
YLR262C
Complex 206	6	17	From subnetworks: 4 6 7 10 12 15 19 22 23 27 29 30 31 32 34 35 36
YBR279W
YGL244W
YGR063C
YLR418C
YML010W
YOR123C
Complex 341	5	17	From subnetworks: 8 10 11 12 18 19 22 23 24 28 29 30 31 33 34 35 36
YDL013W
YJL128C
YLR006C
YMR022W
YNR031C
Complex 4	8	16	From subnetworks: 1 2 8 12 13 14 16 22 24 25 27 28 29 30 34 35
YBL084C
YDL008W
YDR118W
YFR036W
YKL022C
YLR102C
YNL172W
YOR249C
Complex 66	3	16	From subnetworks: 1 9 10 11 12 20 21 22 23 24 25 26 33 34 35 36
YHR024C
YHR120W
YLR163C
Complex 84	3	16	From subnetworks: 1 3 10 11 12 13 21 22 23 24 25 27 33 34 35 36
YAR008W
YLR105C
YPL083C
Complex 103	16	16	From subnetworks: 2 8 9 12 15 16 18 24 26 27 28 29 32 33 34 36
YBL030C
YBR091C
YDL217C
YEL020W-A
YGL027C
YGR082W
YHR005C-A
YIL022W
YJL054W
YJL143W
YML054C
YMR203W
YNL131W
YNR017W
YOR297C
YPL063W
Complex 113	4	16	From subnetworks: 2 3 4 5 8 11 14 15 17 19 21 26 27 28 30 33
YBR170C
YDR390C
YGR048W
YPR180W
Complex 134	3	16	From subnetworks: 2 4 7 11 12 15 16 17 19 26 27 29 30 33 34 35
YIL068C
YLR166C
YPR055W
Complex 234	4	16	From subnetworks: 5 7 11 12 13 18 21 23 24 25 28 29 31 34 35 36
YBL078C
YHR171W
YNR007C
YOR160W
Complex 277	4	16	From subnetworks: 6 8 13 14 15 16 17 18 20 21 22 24 25 26 27 29
YKL117W
YMR186W
YOR027W
YPL240C
Complex 151	3	15	From subnetworks: 3 4 9 11 12 20 23 24 27 28 32 33 34 35 36
YBR172C
YKL074C
YLR116W
Complex 85	5	14	From subnetworks: 1 4 5 6 7 13 16 17 18 25 27 28 29 30
YDR181C
YGR180C
YJL026W
YJL115W
YOR213C
Complex 104	10	14	From subnetworks: 2 3 4 5 6 15 17 19 21 27 28 29 30 31
YBR289W
YER162C
YFL049W
YHL025W
YMR033W
YNR023W
YOR038C
YOR290C
YPL016W
YPR034W
Complex 191	4	14	From subnetworks: 3 4 6 7 8 15 16 17 18 19 27 29 30 31
YHR183W
YKL085W
YNL014W
YNR001C
Complex 252	8	14	From subnetworks: 5 6 7 16 17 18 19 22 23 25 26 29 30 34
YAR014C
YBR158W
YDL040C
YGR285C
YHR013C
YHR064C
YJL080C
YMR116C
Complex 281	5	14	From subnetworks: 6 8 11 12 19 20 22 23 27 28 29 34 35 36
YBR060C
YLL004W
YML065W
YNL261W
YPR162C
Complex 400	3	14	From subnetworks: 9 10 11 12 20 22 23 24 25 26 32 33 35 36
YER020W
YGL121C
YOR371C
Complex 22	3	13	From subnetworks: 1 3 4 8 15 16 17 19 22 26 27 30 33
YBL078C
YHR171W
YNR007C
Complex 107	6	13	From subnetworks: 2 3 4 7 8 17 18 19 21 27 30 31 33
YEL003W
YGR078C
YLR200W
YLR212C
YML094W
YNL153C
Complex 149	7	13	From subnetworks: 3 4 5 6 7 15 18 19 23 26 31 33 36
YBL084C
YDL008W
YDR118W
YFR036W
YKL022C
YLR102C
YNL172W
Complex 278	14	13	From subnetworks: 6 7 10 12 18 22 24 29 30 31 34 35 36
YCR035C
YDL111C
YDR280W
YGR095C
YGR158C
YGR195W
YHR069C
YHR081W
YLR398C
YNL232W
YOL021C
YOL142W
YOR001W
YOR076C
Complex 31	3	12	From subnetworks: 1 3 10 11 15 16 17 19 25 26 27 28
YGR238C
YHR158C
YLR096W
Complex 87	3	12	From subnetworks: 1 10 11 12 13 21 22 23 24 34 35 36
YHR183W
YKL085W
YNR001C
Complex 110	4	12	From subnetworks: 2 12 13 14 21 22 23 24 33 34 35 36
YAL024C
YGR238C
YHR158C
YLR096W
Complex 126	5	12	From subnetworks: 2 8 14 15 17 18 20 24 26 27 28 29
YDL108W
YDR460W
YDR508C
YLR373C
YPR025C
Complex 155	14	12	From subnetworks: 3 6 7 11 13 17 19 21 25 30 31 35
YBR091C
YDL217C
YEL020W-A
YGR082W
YHR005C-A
YIL022W
YJL054W
YJL143W
YML054C
YMR203W
YNL131W
YNR017W
YOR297C
YPL063W
Complex 336	10	12	From subnetworks: 8 9 10 11 12 20 24 25 31 32 33 35
YBR254C
YDR246W
YDR407C
YDR472W
YGR166W
YKR068C
YLR342W
YML077W
YOR115C
YOR197W
Complex 34	4	11	From subnetworks: 1 8 10 11 13 19 20 22 24 34 36
YDR164C
YGR009C
YOR327C
YPL232W
Complex 77	4	11	From subnetworks: 1 5 13 17 18 21 23 32 33 35 36
YBR288C
YGR261C
YJL024C
YPL195W
Complex 94	3	11	From subnetworks: 1 2 17 21 23 24 26 31 32 33 35
YAL002W
YLR396C
YPL045W
Complex 158	3	11	From subnetworks: 3 4 5 6 13 16 18 19 25 27 30
YDR173C
YMR042W
YMR043W
Complex 160	3	11	From subnetworks: 3 4 5 14 15 16 17 25 27 29 31
YDL220C
YDR082W
YLR010C
Complex 251	5	11	From subnetworks: 5 6 7 8 10 14 15 18 19 28 31
YGL223C
YGR120C
YNL041C
YNL086W
YPR185W
Complex 257	6	11	From subnetworks: 6 7 10 11 12 21 23 29 33 35 36
YER164W
YGL019W
YIL035C
YKL112W
YOR039W
YOR061W
Complex 332	3	11	From subnetworks: 8 9 10 12 21 22 23 24 33 35 36
YBL001C
YCR087C-A
YDR510W
Complex 432	4	11	From subnetworks: 10 11 12 21 22 23 24 33 34 35 36
YBR278W
YDR121W
YNL262W
YPR175W
Complex 6	3	10	From subnetworks: 1 11 15 22 24 25 26 27 35 36
YDR227W
YLR442C
YMR284W
Complex 171	6	10	From subnetworks: 3 4 5 6 13 16 17 28 29 30
YBR095C
YDL076C
YNL330C
YOL004W
YPL139C
YPL181W
Complex 239	13	10	From subnetworks: 5 11 13 17 20 21 22 23 29 31
YAL035W
YBR079C
YDR091C
YDR429C
YGL130W
YLR192C
YMR146C
YMR309C
YNL062C
YNL244C
YOL087C
YOR361C
YPR041W
Complex 247	4	10	From subnetworks: 5 15 17 18 26 27 28 29 30 31
YGR009C
YMR017W
YOR327C
YPL232W
Complex 279	3	10	From subnetworks: 6 7 14 15 17 20 26 27 31 32
YEL056W
YLL022C
YPL001W
Complex 312	4	10	From subnetworks: 7 11 14 17 19 23 29 30 31 32
YBL023C
YBR202W
YEL032W
YLR274W
Complex 409	4	10	From subnetworks: 10 12 13 14 18 19 22 26 27 30
YDL101C
YHR135C
YJL164C
YPL203W
Complex 438	9	10	From subnetworks: 10 11 20 21 22 24 32 33 34 35
YBR195C
YDR181C
YGR180C
YJL026W
YJL115W
YML102W
YMR127C
YOR213C
YPR018W
Complex 165	14	9	From subnetworks: 3 4 7 16 18 19 27 28 30
YAL035W
YBR079C
YDR091C
YDR429C
YGL130W
YLR192C
YMR146C
YMR309C
YNL062C
YNL244C
YOL087C
YOR361C
YPL228W
YPR041W
Complex 201	3	9	From subnetworks: 4 5 6 7 16 18 25 28 29
YGL037C
YJR159W
YOR098C
Complex 210	5	9	From subnetworks: 4 5 7 15 16 18 27 28 29
YBL068W
YER099C
YHL011C
YKL181W
YOL061W
Complex 214	18	9	From subnetworks: 4 5 6 7 13 14 15 30 33
YBL102W
YDL226C
YDR100W
YDR425W
YER031C
YFL005W
YFL038C
YGL161C
YGL198W
YGL210W
YGR172C
YKR014C
YML001W
YNL263C
YNL304W
YOR036W
YOR089C
YPL095C
Complex 309	13	9	From subnetworks: 7 8 15 18 19 27 31 33 36
YBL049W
YBR095C
YBR105C
YCL039W
YDL076C
YDR255C
YGL227W
YIL017C
YMR135C
YNL330C
YOL004W
YPL139C
YPL181W
Complex 368	4	9	From subnetworks: 9 10 13 23 24 25 33 34 35
YDR016C
YDR201W
YGL061C
YKR037C
Complex 17	9	8	From subnetworks: 1 2 3 7 14 25 26 31
YBR171W
YDR245W
YEL036C
YIL065C
YJL183W
YJR075W
YLR056W
YLR292C
YPL094C
Complex 131	3	8	From subnetworks: 2 3 4 14 15 16 27 31
YDL239C
YNL225C
YOR373W
Complex 208	7	8	From subnetworks: 4 5 15 16 18 27 28 29
YDR207C
YGL241W
YJR094C
YKR048C
YMR139W
YNL078W
YOL070C
Complex 211	4	8	From subnetworks: 4 7 16 17 19 27 28 30
YGR270W
YNL298W
YOR127W
YPL115C
Complex 212	9	8	From subnetworks: 4 5 6 13 15 27 29 30
YBR254C
YDR108W
YDR246W
YDR407C
YDR472W
YKR068C
YLR342W
YML077W
YOR115C
Complex 230	3	8	From subnetworks: 5 6 8 18 28 29 30 31
YGL086W
YGL116W
YJL030W
Complex 259	11	8	From subnetworks: 6 12 18 20 21 22 23 28
YER040W
YER093C
YHR186C
YIR023W
YJR066W
YKL203C
YNL006W
YNL229C
YNL314W
YOL078W
YPL180W
Complex 338	17	8	From subnetworks: 8 12 17 19 20 25 26 28
YBL102W
YDL226C
YDR100W
YDR425W
YER031C
YFL005W
YFL038C
YGL161C
YGL198W
YGL210W
YGR172C
YKR014C
YML001W
YNL263C
YOR036W
YOR089C
YPL095C
Complex 367	3	8	From subnetworks: 9 12 19 20 24 27 29 32
YBR155W
YDR168W
YJR032W
Complex 393	3	8	From subnetworks: 9 12 21 23 25 32 33 35
YGR009C
YOR327C
YPL232W
Complex 410	3	8	From subnetworks: 10 11 12 13 22 24 33 34
YER111C
YLR182W
YPL256C
Complex 441	11	8	From subnetworks: 10 11 12 23 24 34 35 36
YDL003W
YDL074C
YDR180W
YER147C
YFL008W
YFR031C
YIL026C
YJL074C
YJR112W
YMR001C
YPR141C
Complex 444	6	8	From subnetworks: 11 21 23 24 33 34 35 36
YDL101C
YHR135C
YIL033C
YJL164C
YKL166C
YPL203W
Complex 488	6	8	From subnetworks: 12 15 22 23 27 29 31 34
YDR298C
YDR377W
YKL016C
YML081C-A
YPL078C
YPR020W
Complex 11	13	7	From subnetworks: 1 10 13 24 34 35 36
YER040W
YER093C
YHR186C
YIR023W
YJL110C
YJR066W
YKL203C
YKR034W
YNL006W
YNL229C
YNL314W
YOL078W
YPL180W
Complex 13	9	7	From subnetworks: 1 2 13 14 15 25 36
YDR028C
YDR099W
YDR477W
YER027C
YER177W
YGL115W
YGL208W
YJL089W
YKL193C
Complex 28	9	7	From subnetworks: 1 13 15 22 24 26 36
YDR356W
YEL003W
YGR078C
YHR172W
YLR045C
YLR200W
YLR212C
YML094W
YNL153C
Complex 29	3	7	From subnetworks: 1 9 13 20 24 32 36
YIL105C
YNL047C
YPL059W
Complex 39	8	7	From subnetworks: 1 8 13 19 22 33 34
YBL068W
YDR207C
YER099C
YHL011C
YJR094C
YKL181W
YMR139W
YOL061W
Complex 72	8	7	From subnetworks: 1 2 11 22 26 27 28
YDL065C
YDR244W
YDR265W
YGL153W
YLR191W
YMR026C
YNL214W
YOL044W
Complex 101	14	7	From subnetworks: 2 3 14 15 19 26 27
YER040W
YER093C
YHR186C
YIL105C
YIR023W
YJR066W
YKL203C
YMR068W
YNL006W
YNL047C
YNL229C
YNL314W
YPL059W
YPL180W
Complex 129	5	7	From subnetworks: 2 4 5 13 15 16 20
YBL023C
YBR202W
YEL032W
YLR274W
YOR080W
Complex 133	5	7	From subnetworks: 2 3 4 6 7 14 16
YDR164C
YGR009C
YMR017W
YOR327C
YPL232W
Complex 137	9	7	From subnetworks: 2 3 4 14 15 27 28
YAR014C
YAR018C
YBR158W
YDL040C
YGR285C
YHR013C
YHR064C
YJL080C
YMR116C
Complex 170	4	7	From subnetworks: 3 5 8 14 16 19 31
YIR017C
YJR060W
YNL103W
YPL038W
Complex 176	7	7	From subnetworks: 3 4 6 13 29 30 34
YBL049W
YBR105C
YCL039W
YDR255C
YGL227W
YIL017C
YMR135C
Complex 178	12	7	From subnetworks: 3 4 15 16 27 28 29
YBL050W
YBR288C
YDR468C
YGL095C
YGR261C
YJL024C
YKL196C
YLR093C
YMR197C
YOL018C
YOR106W
YPL195W
Complex 187	8	7	From subnetworks: 3 4 13 16 17 26 27
YDL074C
YFL008W
YFR031C
YIL026C
YJL074C
YJR112W
YMR001C
YPR141C
Complex 188	6	7	From subnetworks: 3 15 28 33 34 35 36
YHL019C
YHR068W
YKL135C
YLR170C
YPL259C
YPR029C
Complex 216	6	7	From subnetworks: 4 6 17 18 20 29 30
YDR318W
YIR017C
YJR060W
YKL089W
YNL103W
YPL038W
Complex 218	3	7	From subnetworks: 4 5 7 11 17 18 30
YDR369C
YMR224C
YNL250W
Complex 227	8	7	From subnetworks: 4 8 18 20 31 35 36
YDL065C
YDR244W
YDR265W
YDR329C
YGL153W
YLR191W
YMR026C
YOL044W
Complex 238	3	7	From subnetworks: 5 8 9 17 20 27 31
YBL021C
YGL237C
YOR358W
Complex 261	4	7	From subnetworks: 6 7 15 20 21 27 33
YDL126C
YFR053C
YGR254W
YJR045C
Complex 264	4	7	From subnetworks: 6 7 8 18 20 29 30
YBR135W
YDL155W
YKR091W
YLR210W
Complex 288	8	7	From subnetworks: 6 7 11 14 17 21 26
YBL099W
YDR298C
YDR377W
YJR121W
YKL016C
YML081C-A
YPL078C
YPR020W
Complex 364	11	7	From subnetworks: 9 10 11 13 24 35 36
YBL008W
YBR289W
YER162C
YFL049W
YHL025W
YMR033W
YNR023W
YOR038C
YOR290C
YPL016W
YPR034W
Complex 415	6	7	From subnetworks: 10 11 12 23 24 35 36
YDR052C
YFR015C
YIL045W
YJL137C
YLR258W
YOR178C
Complex 419	12	7	From subnetworks: 10 12 24 32 34 35 36
YAL035W
YBR079C
YDR091C
YDR429C
YGL130W
YLR192C
YMR146C
YMR309C
YNL244C
YOL087C
YOR361C
YPR041W
Complex 99	4	6	From subnetworks: 2 14 16 20 26 28
YDR130C
YER032W
YOR066W
YPR120C
Complex 100	4	6	From subnetworks: 2 5 10 13 22 26
YBR172C
YKL074C
YLR116W
YPL105C
Complex 128	3	6	From subnetworks: 2 6 14 16 21 30
YHR206W
YLR433C
YNL027W
Complex 202	15	6	From subnetworks: 4 5 16 17 29 30
YER040W
YER093C
YHR186C
YIL105C
YIR023W
YJR066W
YKL203C
YMR068W
YNL006W
YNL047C
YNL229C
YNL314W
YOL078W
YPL059W
YPL180W
Complex 228	7	6	From subnetworks: 5 6 7 16 29 31
YFL033C
YHR135C
YIL033C
YIR034C
YJL164C
YPL031C
YPL203W
Complex 260	4	6	From subnetworks: 6 13 14 15 24 27
YLL021W
YLR319C
YLR362W
YNL271C
Complex 300	16	6	From subnetworks: 7 15 17 27 31 34
YBR154C
YDL140C
YDR404C
YGL070C
YGR186W
YIL021W
YJL140W
YLR384C
YMR312W
YOL005C
YOR151C
YOR224C
YPL086C
YPL101W
YPR093C
YPR187W
Complex 307	8	6	From subnetworks: 7 14 16 17 19 28
YBR254C
YDR246W
YDR407C
YDR472W
YKR068C
YLR342W
YML077W
YOR115C
Complex 394	3	6	From subnetworks: 9 11 12 20 22 34
YGR261C
YJL024C
YPL195W
Complex 421	6	6	From subnetworks: 10 11 12 17 24 36
YBL068W
YER099C
YHL011C
YKL181W
YMR139W
YOL061W
Complex 435	15	6	From subnetworks: 10 12 22 23 33 34
YBL090W
YBR146W
YBR251W
YDR041W
YDR347W
YGR084C
YGR215W
YHL004W
YIL093C
YJR101W
YKL155C
YNL137C
YNL306W
YOR243C
YPL118W
Complex 508	13	6	From subnetworks: 13 16 17 25 29 30
YBR072W
YDL065C
YDR142C
YDR212W
YDR244W
YDR265W
YGL153W
YIL142W
YLR191W
YMR026C
YNL037C
YNL214W
YOL044W
Complex 26	4	5	From subnetworks: 1 3 16 26 27
YBR135W
YBR160W
YGR108W
YPR111W
Complex 38	4	5	From subnetworks: 1 2 9 10 21
YGR233C
YIL050W
YLR190W
YOL001W
Complex 57	3	5	From subnetworks: 1 17 20 21 35
YLR051C
YLR119W
YLR288C
Complex 79	7	5	From subnetworks: 1 3 24 25 28
YBR102C
YDR166C
YER008C
YGL233W
YIL068C
YLR166C
YPR055W
Complex 83	3	5	From subnetworks: 1 2 14 26 28
YDR142C
YDR212W
YIL142W
Complex 105	6	5	From subnetworks: 2 4 16 29 30
YGL223C
YGR120C
YKL061W
YNL041C
YNL086W
YPR185W
Complex 144	3	5	From subnetworks: 2 13 14 21 25
YDR180W
YER147C
YHR168W
Complex 156	5	5	From subnetworks: 3 13 18 24 33
YBR279W
YGR063C
YLR418C
YML010W
YOR123C
Complex 172	17	5	From subnetworks: 3 18 29 34 36
YBL102W
YDL226C
YDR100W
YDR425W
YER031C
YFL005W
YFL038C
YGL161C
YGL198W
YGL210W
YGR172C
YKR014C
YNL263C
YNL304W
YOR036W
YOR089C
YPL095C
Complex 182	4	5	From subnetworks: 3 7 18 30 32
YBR060C
YLL004W
YNL261W
YPR162C
Complex 237	13	5	From subnetworks: 5 9 20 28 32
YEL003W
YGR078C
YHR183W
YJR112W
YKL085W
YLR200W
YLR212C
YML094W
YMR198W
YNL014W
YNL153C
YNR001C
YPR141C
Complex 256	15	5	From subnetworks: 5 6 18 29 30
YBR049C
YBR245C
YDL002C
YDR303C
YER092W
YFR037C
YGL133W
YIL126W
YKR001C
YLR052W
YLR176C
YLR321C
YLR357W
YOR304W
YPL082C
Complex 258	7	5	From subnetworks: 6 7 8 19 30
YBR160W
YDR130C
YER032W
YKR077W
YOR066W
YPR111W
YPR120C
Complex 280	5	5	From subnetworks: 6 8 18 27 28
YBL023C
YBR202W
YDR052C
YEL032W
YLR274W
Complex 305	5	5	From subnetworks: 7 8 11 19 31
YER059W
YGR233C
YIL050W
YLR190W
YOL001W
Complex 310	13	5	From subnetworks: 7 8 19 30 31
YBL050W
YBR288C
YDR468C
YGL095C
YGR261C
YJL024C
YKL196C
YLL043W
YLR093C
YMR197C
YOL018C
YOR106W
YPL195W
Complex 339	3	5	From subnetworks: 8 16 18 25 26
YER162C
YJR052W
YMR201C
Complex 377	6	5	From subnetworks: 9 12 32 35 36
YCL011C
YDL084W
YDR381W
YKL214C
YML062C
YPL169C
Complex 388	3	5	From subnetworks: 9 10 20 21 33
YDL207W
YMR255W
YOR046C
Complex 416	3	5	From subnetworks: 10 11 22 23 35
YCL029C
YER016W
YPL155C
Complex 425	14	5	From subnetworks: 10 11 22 24 25
YBL049W
YBR095C
YBR105C
YCL039W
YDL076C
YDR255C
YGL227W
YIL017C
YMR135C
YMR263W
YNL330C
YOL004W
YPL139C
YPL181W
Complex 439	8	5	From subnetworks: 10 11 33 35 36
YAR014C
YBR158W
YDL040C
YGR145W
YGR285C
YHR013C
YHR064C
YMR116C
Complex 448	7	5	From subnetworks: 11 13 14 27 33
YBL007C
YCR088W
YFR024C-A
YHR016C
YJL151C
YNL243W
YPL246C
Complex 497	4	5	From subnetworks: 13 24 33 34 36
YCL029C
YER016W
YPL124W
YPL155C
Complex 595	11	5	From subnetworks: 18 22 23 34 36
YBR254C
YDR108W
YDR246W
YDR407C
YDR472W
YGR166W
YKR068C
YLR342W
YML077W
YOR115C
YOR197W
Complex 52	3	4	From subnetworks: 1 16 24 28
YMR096W
YMR322C
YNL333W
Complex 58	5	4	From subnetworks: 1 2 13 24
YDR318W
YIR017C
YJR060W
YKL089W
YNL103W
Complex 61	5	4	From subnetworks: 1 11 12 13
YBR140C
YJL005W
YLR310C
YNL098C
YOR101W
Complex 90	21	4	From subnetworks: 1 13 24 25
YBL090W
YBR146W
YBR251W
YDR036C
YDR041W
YDR175C
YDR337W
YDR347W
YGL129C
YGR084C
YGR215W
YHL004W
YIL093C
YJR101W
YJR113C
YKL155C
YMR188C
YNL137C
YNL306W
YOR243C
YPL118W
Complex 93	4	4	From subnetworks: 1 11 25 36
YDR027C
YDR484W
YJL029C
YLR262C
Complex 150	5	4	From subnetworks: 3 17 18 27
YDR130C
YER032W
YKR077W
YOR066W
YPR120C
Complex 184	3	4	From subnetworks: 3 19 26 27
YBL103C
YOL067C
YOL108C
Complex 205	15	4	From subnetworks: 4 10 22 23
YBR091C
YDL217C
YEL020W-A
YGL027C
YGR082W
YHR005C-A
YIL022W
YJL054W
YJL143W
YML054C
YMR203W
YNL131W
YNR017W
YOR297C
YPL063W
Complex 273	8	4	From subnetworks: 6 7 15 33
YBR103W
YCR033W
YDR155C
YIL112W
YKR029C
YML109W
YMR273C
YOL068C
Complex 330	5	4	From subnetworks: 8 9 20 32
YDL130W
YDR382W
YEL054C
YLR287C
YLR340W
Complex 399	7	4	From subnetworks: 9 20 34 35
YBR095C
YDL076C
YMR263W
YNL330C
YOL004W
YPL139C
YPL181W
Complex 423	3	4	From subnetworks: 10 12 22 33
YDR309C
YNL298W
YOR127W
Complex 431	3	4	From subnetworks: 10 22 34 35
YAL041W
YGL233W
YGR152C
Complex 458	8	4	From subnetworks: 11 20 24 33
YBL050W
YDR468C
YGL095C
YKL196C
YLR093C
YMR197C
YOL018C
YOR106W
Complex 459	15	4	From subnetworks: 11 16 17 19
YCR035C
YDL111C
YDR280W
YGL213C
YGR095C
YGR158C
YGR195W
YHR069C
YHR081W
YLR398C
YNL232W
YOL021C
YOL142W
YOR001W
YOR076C
Complex 480	3	4	From subnetworks: 12 24 32 34
YER062C
YIL053W
YPL201C
Complex 482	9	4	From subnetworks: 12 22 26 27
YBR103W
YCR033W
YDR155C
YIL112W
YKR029C
YKR101W
YML109W
YMR273C
YOL068C
Complex 485	6	4	From subnetworks: 12 24 26 35
YBL023C
YBR202W
YEL032W
YLR103C
YLR274W
YOR080W
Complex 486	22	4	From subnetworks: 12 23 35 36
YAL043C
YAR003W
YBR175W
YDR195W
YDR228C
YDR301W
YDR469W
YER133W
YGR156W
YHR119W
YJR093C
YKL018W
YKL059C
YKR002W
YLR115W
YLR277C
YNL222W
YNL317W
YOR179C
YOR250C
YPL138C
YPR107C
Complex 523	8	4	From subnetworks: 14 15 20 33
YDR211W
YER025W
YGR083C
YJR007W
YKR026C
YLR291C
YOR260W
YPL237W
Complex 565	9	4	From subnetworks: 16 18 25 26
YBR289W
YFL049W
YHL025W
YMR033W
YNR023W
YOR038C
YOR290C
YPL016W
YPR034W
Complex 601	6	4	From subnetworks: 19 27 28 30
YAL041W
YBL085W
YBR200W
YER114C
YHL007C
YLR229C
Complex 633	10	4	From subnetworks: 21 23 31 35
YBL068W
YBR126C
YDR074W
YER099C
YHL011C
YKL181W
YML100W
YMR139W
YMR261C
YOL061W
Complex 10	3	3	From subnetworks: 1 7 14
YKL074C
YLR116W
YPL105C
Complex 15	7	3	From subnetworks: 1 14 26
YAL041W
YBR200W
YER114C
YHL007C
YJL157C
YLR229C
YOR212W
Complex 44	4	3	From subnetworks: 1 2 26
YDR016C
YDR201W
YGR113W
YKR037C
Complex 51	16	3	From subnetworks: 1 22 23
YBL102W
YDL226C
YDR425W
YER031C
YFL005W
YFL038C
YGL161C
YGL198W
YGL210W
YGR172C
YKR014C
YML001W
YNL263C
YNL304W
YOR036W
YOR089C
Complex 95	16	3	From subnetworks: 1 25 26
YBL002W
YBR049C
YBR245C
YDL002C
YDR303C
YER092W
YFR037C
YGL133W
YIL126W
YKR001C
YLR052W
YLR176C
YLR357W
YMR091C
YOR304W
YPL082C
Complex 108	12	3	From subnetworks: 2 14 26
YBL068W
YDR207C
YER099C
YGL241W
YHL011C
YJR094C
YKL181W
YKR048C
YMR139W
YNL078W
YOL061W
YOL070C
Complex 109	3	3	From subnetworks: 2 14 26
YER131W
YGL189C
YLL027W
Complex 118	3	3	From subnetworks: 2 25 26
YBR011C
YDL203C
YLR371W
Complex 120	3	3	From subnetworks: 2 3 14
YDR200C
YLR238W
YMR029C
Complex 146	3	3	From subnetworks: 2 14 28
YBR225W
YGL197W
YLR310C
Complex 154	6	3	From subnetworks: 3 27 31
YBL002W
YDL150W
YKR025W
YOR116C
YOR207C
YPR190C
Complex 179	4	3	From subnetworks: 3 25 26
YDL207W
YIL115C
YMR255W
YOR046C
Complex 195	7	3	From subnetworks: 3 14 26
YDR181C
YGR180C
YJL026W
YJL115W
YOR213C
YOR229W
YOR230W
Complex 219	7	3	From subnetworks: 4 5 6
YDL013W
YDL043C
YJL128C
YLR006C
YLR222C
YMR022W
YNR031C
Complex 221	3	3	From subnetworks: 4 19 31
YBL037W
YJR058C
YOL062C
Complex 231	3	3	From subnetworks: 5 9 32
YJR005W
YJR058C
YOL062C
Complex 235	3	3	From subnetworks: 5 19 31
YBR135W
YDL155W
YKR091W
Complex 245	4	3	From subnetworks: 5 13 24
YBR060C
YLL004W
YML065W
YPR162C
Complex 249	6	3	From subnetworks: 5 20 32
YBR072W
YDR142C
YDR212W
YIL142W
YNL037C
YOR136W
Complex 265	4	3	From subnetworks: 6 18 28
YBR270C
YIL105C
YNL047C
YPL059W
Complex 269	12	3	From subnetworks: 6 25 30
YBL068W
YBR126C
YDR074W
YDR207C
YER099C
YHL011C
YJR094C
YKL181W
YML100W
YMR139W
YMR261C
YOL061W
Complex 270	5	3	From subnetworks: 6 18 29
YER114C
YGR270W
YNL298W
YOR127W
YPL115C
Complex 299	4	3	From subnetworks: 7 16 17
YAL041W
YER114C
YHL007C
YLR229C
Complex 315	13	3	From subnetworks: 7 14 15
YBL035C
YBR087W
YBR088C
YER173W
YGL081W
YHR191C
YIR008C
YJR068W
YNL102W
YNL290W
YOL094C
YOR144C
YOR217W
Complex 316	5	3	From subnetworks: 7 18 32
YAL029C
YBR109C
YBR130C
YGL106W
YKL130C
Complex 329	10	3	From subnetworks: 8 20 32
YBR050C
YDR028C
YDR099W
YDR477W
YER027C
YER177W
YGL115W
YJL042W
YJL089W
YKL193C
Complex 342	8	3	From subnetworks: 8 31 36
YBR195C
YDR181C
YGR180C
YJL026W
YJL115W
YML102W
YOR213C
YPR018W
Complex 351	8	3	From subnetworks: 9 20 32
YFL033C
YHR135C
YIL033C
YIR034C
YJL164C
YKL166C
YPL031C
YPL203W
Complex 386	4	3	From subnetworks: 9 20 32
YFR028C
YGL003C
YMR001C
YMR055C
Complex 405	7	3	From subnetworks: 9 20 32
YAR014C
YBR158W
YDL040C
YGR285C
YHR013C
YHR064C
YMR116C
Complex 417	14	3	From subnetworks: 10 11 23
YDL239C
YDR356W
YEL003W
YGR078C
YHR172W
YKL042W
YLR045C
YLR200W
YLR212C
YML094W
YNL153C
YNL225C
YOR373W
YPL124W
Complex 430	9	3	From subnetworks: 10 12 34
YDL065C
YDR244W
YDR265W
YDR329C
YGL153W
YLR191W
YML042W
YMR026C
YOL044W
Complex 450	5	3	From subnetworks: 11 17 20
YBR279W
YGL244W
YLR418C
YML010W
YOR123C
Complex 465	20	3	From subnetworks: 11 14 26
YBL090W
YBR146W
YBR251W
YDR036C
YDR041W
YDR175C
YDR337W
YDR347W
YGL129C
YGR084C
YGR215W
YHL004W
YIL093C
YJR101W
YJR113C
YMR188C
YNL137C
YNL306W
YOR243C
YPL118W
Complex 468	5	3	From subnetworks: 12 20 34
YDL077C
YDR080W
YLR248W
YLR396C
YPL045W
Complex 473	4	3	From subnetworks: 12 19 26
YBR123C
YGR047C
YGR246C
YOR110W
Complex 475	3	3	From subnetworks: 12 26 36
YKL061W
YNL086W
YPR185W
Complex 479	10	3	From subnetworks: 12 34 35
YDR356W
YEL003W
YGR078C
YHR172W
YLR045C
YLR200W
YLR212C
YML094W
YNL126W
YNL153C
Complex 483	6	3	From subnetworks: 12 34 35
YBR188C
YDR416W
YJR050W
YLL036C
YPL151C
YPR101W
Complex 501	3	3	From subnetworks: 13 20 28
YBR296C
YHR188C
YLR088W
Complex 504	6	3	From subnetworks: 13 22 34
YDL207W
YDR395W
YIL115C
YJL041W
YMR255W
YOR046C
Complex 543	3	3	From subnetworks: 14 20 26
YHR094C
YJL012C
YLL006W
Complex 551	4	3	From subnetworks: 15 17 34
YBL002W
YOR116C
YOR207C
YPR190C
Complex 582	3	3	From subnetworks: 17 23 24
YDL001W
YDL133W
YMR079W
Complex 604	14	3	From subnetworks: 19 29 30
YBL014C
YBL090W
YBR146W
YBR251W
YDR041W
YDR347W
YGR215W
YHL004W
YJR113C
YNL137C
YNL306W
YOR158W
YOR243C
YPL118W
Complex 657	11	3	From subnetworks: 22 33 34
YBL008W
YBR289W
YFL049W
YHL025W
YJL176C
YMR033W
YNR023W
YOR038C
YOR290C
YPL016W
YPR034W
Complex 658	13	3	From subnetworks: 22 33 34
YBL023C
YBR202W
YDR052C
YEL032W
YFR015C
YIL045W
YJL137C
YJL141C
YLR103C
YLR258W
YLR274W
YOR080W
YOR178C
Complex 662	4	3	From subnetworks: 22 23 36
YBR140C
YLR310C
YNL098C
YOR101W
Complex 8	5	2	From subnetworks: 1 13
YDR130C
YER032W
YKR091W
YNL309W
YPR120C
Complex 20	15	2	From subnetworks: 1 20
YBL030C
YBR091C
YDL217C
YEL020W-A
YGR082W
YHR005C-A
YIL022W
YJL054W
YJL143W
YML054C
YMR203W
YNL131W
YNR017W
YOR297C
YPL063W
Complex 50	12	2	From subnetworks: 1 2
YBL049W
YBR095C
YCL039W
YDL076C
YDR255C
YGL227W
YIL017C
YMR135C
YNL330C
YOL004W
YPL139C
YPL181W
Complex 88	7	2	From subnetworks: 1 13
YAR014C
YDL040C
YGR285C
YHR013C
YHR064C
YJL080C
YMR116C
Complex 102	23	2	From subnetworks: 2 14
YBR154C
YBR279W
YDL140C
YDR404C
YGL070C
YGL244W
YGR005C
YGR063C
YGR186W
YIL021W
YJL140W
YLR384C
YLR418C
YML010W
YMR312W
YOL005C
YOR123C
YOR151C
YOR224C
YPL101W
YPL129W
YPR093C
YPR187W
Complex 106	3	2	From subnetworks: 2 25
YBR135W
YBR160W
YGR108W
Complex 112	13	2	From subnetworks: 2 15
YAL035W
YBR079C
YDR091C
YDR429C
YGL130W
YLR192C
YMR146C
YMR309C
YNL244C
YOL087C
YOR361C
YPL228W
YPR041W
Complex 121	3	2	From subnetworks: 2 14
YDL137W
YHR188C
YLR088W
Complex 125	19	2	From subnetworks: 2 14
YBL050W
YBL078C
YDL207W
YDR468C
YGL095C
YGR261C
YHR171W
YIL115C
YKL196C
YLL043W
YLR093C
YMR197C
YMR255W
YNR007C
YOL018C
YOR046C
YOR106W
YOR160W
YPL195W
Complex 127	5	2	From subnetworks: 2 26
YBR060C
YJL194W
YLL004W
YML065W
YNL261W
Complex 139	4	2	From subnetworks: 2 26
YDL060W
YNL207W
YOR056C
YOR145C
Complex 140	3	2	From subnetworks: 2 26
YAL003W
YBR025C
YKL081W
Complex 164	20	2	From subnetworks: 3 5
YBL093C
YBR193C
YBR253W
YCR081W
YDL005C
YDR308C
YGL025C
YHR041C
YHR058C
YKL028W
YKR062W
YLR071C
YMR112C
YNL236W
YNR010W
YOL051W
YOL135C
YOR174W
YPL248C
YPR070W
Complex 173	7	2	From subnetworks: 3 26
YBR254C
YDR246W
YDR407C
YKR068C
YLR342W
YML077W
YOR115C
Complex 193	5	2	From subnetworks: 3 14
YAL003W
YBR025C
YGL105W
YGL245W
YKL081W
Complex 200	8	2	From subnetworks: 4 15
YBR135W
YBR160W
YDR130C
YER032W
YGR108W
YKR077W
YOR066W
YPR120C
Complex 203	3	2	From subnetworks: 4 12
YER114C
YHL007C
YLR229C
Complex 207	17	2	From subnetworks: 4 27
YBR112C
YBR196C
YCR084C
YDR211W
YER025W
YGR083C
YJL138C
YJR007W
YJR009C
YKR026C
YLR044C
YLR291C
YNL167C
YOL139C
YOR260W
YPL070W
YPL237W
Complex 220	3	2	From subnetworks: 4 16
YBR060C
YLL004W
YPR162C
Complex 223	13	2	From subnetworks: 4 5
YBL090W
YBR146W
YBR251W
YDR041W
YDR337W
YDR347W
YGR215W
YHL004W
YJR113C
YNL137C
YNL306W
YOR243C
YPL118W
Complex 229	6	2	From subnetworks: 5 9
YBR160W
YDR130C
YER032W
YKR077W
YOR066W
YPR120C
Complex 233	15	2	From subnetworks: 5 14
YBR091C
YDL217C
YEL020W-A
YGR082W
YHR005C-A
YIL022W
YJL054W
YJL143W
YML054C
YMR203W
YNL131W
YNR017W
YOR232W
YOR297C
YPL063W
Complex 241	13	2	From subnetworks: 5 28
YCR035C
YDL111C
YDR280W
YGR095C
YGR195W
YHR069C
YHR081W
YLR398C
YNL232W
YOL021C
YOL142W
YOR001W
YOR076C
Complex 242	6	2	From subnetworks: 5 28
YBL049W
YCL039W
YDR255C
YGL227W
YIL017C
YMR135C
Complex 243	9	2	From subnetworks: 5 18
YBL050W
YDR189W
YDR468C
YGL095C
YKL196C
YLL043W
YLR093C
YMR197C
YOL018C
Complex 244	6	2	From subnetworks: 5 26
YBR140C
YJL005W
YLL050C
YLR310C
YNL098C
YOR101W
Complex 250	4	2	From subnetworks: 5 28
YDL074C
YEL043W
YFR031C
YJL074C
Complex 262	4	2	From subnetworks: 6 7
YDL150W
YKR025W
YOR116C
YOR207C
Complex 266	4	2	From subnetworks: 6 17
YGL241W
YKR048C
YNL078W
YOL070C
Complex 271	51	2	From subnetworks: 6 27
YAL016W
YBL039C
YBL041W
YBR272C
YCL018W
YDL007W
YDL097C
YDL134C
YDL147W
YDL188C
YDR394W
YDR427W
YEL037C
YER012W
YER021W
YER094C
YFR004W
YFR010W
YFR050C
YFR052W
YGL004C
YGL011C
YGL048C
YGR135W
YGR161C
YGR232W
YGR240C
YGR253C
YGR262C
YHL030W
YHR027C
YHR200W
YJL001W
YJL008C
YJL130C
YKL145W
YLR259C
YLR421C
YML092C
YMR205C
YMR276W
YMR314W
YOL038W
YOR117W
YOR157C
YOR259C
YOR261C
YOR362C
YPL144W
YPR103W
YPR108W
Complex 275	3	2	From subnetworks: 6 14
YDL149W
YKL064W
YLR065C
Complex 283	15	2	From subnetworks: 6 19
YAL055W
YBR072W
YDL065C
YDR142C
YDR212W
YDR244W
YDR265W
YGL153W
YGR133W
YIL142W
YLR191W
YMR026C
YNL037C
YNL214W
YOL044W
Complex 284	53	2	From subnetworks: 6 7
YAR002W
YBL032W
YBR196C
YCL037C
YDL116W
YDL207W
YDR002W
YDR211W
YDR335W
YDR395W
YER009W
YER025W
YER165W
YFR002W
YGL092W
YGL097W
YGL100W
YGL172W
YGR083C
YGR119C
YGR162W
YGR218W
YHL034C
YIL063C
YIL115C
YJL041W
YJL057C
YJL138C
YJR007W
YJR042W
YJR074W
YKL057C
YKL068W
YKR026C
YKR082W
YLR044C
YLR178C
YLR208W
YLR291C
YLR293C
YLR335W
YLR347C
YML103C
YMR047C
YMR129W
YMR255W
YMR308C
YNL189W
YOL139C
YOR046C
YOR185C
YOR260W
YPL237W
Complex 298	3	2	From subnetworks: 7 20
YLL021W
YLR319C
YNL271C
Complex 304	19	2	From subnetworks: 7 19
YBL093C
YBR193C
YBR253W
YCR081W
YDL005C
YDR308C
YGL025C
YHR041C
YHR058C
YKL028W
YKR062W
YLR071C
YMR112C
YNL236W
YNR010W
YOL051W
YOL135C
YOR174W
YPL248C
Complex 318	13	2	From subnetworks: 7 16
YBL014C
YBR146W
YBR251W
YDR041W
YDR347W
YGR215W
YHL004W
YJR113C
YNL137C
YNL306W
YOR158W
YOR243C
YPL118W
Complex 334	8	2	From subnetworks: 8 31
YAL041W
YER114C
YGR270W
YHL007C
YLR229C
YNL298W
YOR127W
YPL115C
Complex 353	5	2	From subnetworks: 9 20
YBL079W
YDR395W
YIL115C
YJL041W
YJL061W
Complex 354	3	2	From subnetworks: 9 21
YGL037C
YOL070C
YOR098C
Complex 362	3	2	From subnetworks: 9 24
YJR063W
YOR341W
YPR010C
Complex 366	3	2	From subnetworks: 9 32
YBR135W
YDL155W
YLR210W
Complex 369	23	2	From subnetworks: 9 20
YBR247C
YCL059C
YCR057C
YDL014W
YDL060W
YDL148C
YDR299W
YDR449C
YER082C
YGR090W
YGR145W
YHR148W
YJL069C
YJL109C
YJR002W
YKL143W
YLR197W
YMR093W
YNL075W
YNL132W
YNL207W
YPL012W
YPR144C
Complex 370	3	2	From subnetworks: 9 11
YCR020C-A
YEL053C
YPR051W
Complex 373	4	2	From subnetworks: 9 32
YDR200C
YFL037W
YLR238W
YML085C
Complex 389	20	2	From subnetworks: 9 20
YAL029C
YBR130C
YCR035C
YDL111C
YDR280W
YGL106W
YGL213C
YGR095C
YGR158C
YGR195W
YHR023W
YHR069C
YHR081W
YLR398C
YNL232W
YOL021C
YOL142W
YOR001W
YOR076C
YOR326W
Complex 390	3	2	From subnetworks: 9 32
YDL043C
YJL128C
YNR031C
Complex 397	23	2	From subnetworks: 9 11
YAL011W
YBR010W
YBR231C
YDR190C
YDR224C
YDR225W
YDR334W
YDR359C
YDR485C
YFL039C
YGR002C
YHR090C
YHR099W
YHR179W
YJL081C
YLR399C
YML041C
YNL030W
YNL107W
YOL012C
YOR244W
YPL235W
YPR023C
Complex 402	3	2	From subnetworks: 9 27
YGL223C
YGR120C
YNL041C
Complex 411	11	2	From subnetworks: 10 22
YAL040C
YBR135W
YBR160W
YDR130C
YER032W
YKR077W
YKR091W
YNL309W
YOR066W
YPL014W
YPR120C
Complex 413	10	2	From subnetworks: 10 12
YBR050C
YDR028C
YDR099W
YDR477W
YER027C
YER177W
YGL115W
YGL208W
YJL042W
YKL193C
Complex 420	3	2	From subnetworks: 10 33
YDR395W
YIL115C
YJL041W
Complex 422	8	2	From subnetworks: 10 22
YBR125C
YDL220C
YDR071C
YDR082W
YDR217C
YDR247W
YER089C
YPL153C
Complex 428	5	2	From subnetworks: 10 36
YBL023C
YBR202W
YEL032W
YLR103C
YLR274W
Complex 436	12	2	From subnetworks: 10 36
YBR247C
YCL059C
YDL060W
YER082C
YGR090W
YHR148W
YJL069C
YJR002W
YKL143W
YNL075W
YNL207W
YPL012W
Complex 453	5	2	From subnetworks: 11 17
YAL027W
YML095C
YMR291W
YPL022W
YPL262W
Complex 456	23	2	From subnetworks: 11 23
YAL041W
YBL085W
YBR103W
YBR200W
YCR033W
YDR155C
YDR309C
YER114C
YGL233W
YGR152C
YHL007C
YHR061C
YIL112W
YKL082C
YKR029C
YKR101W
YLR229C
YML109W
YMR273C
YNL298W
YOL068C
YOR127W
YPL161C
Complex 466	8	2	From subnetworks: 11 24
YCL008C
YDL126C
YFR053C
YGR254W
YIL148W
YJL172W
YJR045C
YPL065W
Complex 469	4	2	From subnetworks: 12 24
YDR130C
YER032W
YKR077W
YPR120C
Complex 471	6	2	From subnetworks: 12 33
YBR171W
YDR245W
YEL036C
YJL183W
YJR075W
YPL094C
Complex 474	19	2	From subnetworks: 12 23
YBL008W
YBR195C
YBR289W
YDR181C
YFL049W
YGR180C
YHL025W
YJL026W
YJL115W
YML102W
YMR033W
YMR127C
YNR023W
YOR038C
YOR213C
YOR290C
YPL016W
YPR018W
YPR034W
Complex 476	3	2	From subnetworks: 12 24
YBR135W
YBR160W
YGL116W
Complex 477	6	2	From subnetworks: 12 22
YDR016C
YDR201W
YGL061C
YKL052C
YKR037C
YKR083C
Complex 484	13	2	From subnetworks: 12 23
YBL049W
YBR095C
YBR105C
YCL039W
YDL076C
YDR255C
YGL227W
YMR135C
YMR263W
YNL330C
YOL004W
YPL139C
YPL181W
Complex 487	53	2	From subnetworks: 12 23
YAR002W
YBL032W
YBR196C
YCL037C
YDL116W
YDL207W
YDR002W
YDR211W
YDR335W
YDR395W
YER009W
YER025W
YER165W
YFR002W
YGL049C
YGL092W
YGL097W
YGL100W
YGL172W
YGR083C
YGR119C
YGR162W
YHL034C
YIL063C
YIL115C
YIR001C
YJL041W
YJL138C
YJR007W
YJR042W
YJR074W
YKL057C
YKL068W
YKR026C
YKR082W
YLR044C
YLR178C
YLR208W
YLR291C
YLR293C
YLR335W
YLR347C
YML103C
YMR047C
YMR129W
YMR255W
YMR308C
YNL189W
YOL139C
YOR046C
YOR185C
YOR260W
YPL237W
Complex 489	6	2	From subnetworks: 12 21
YAR014C
YDL040C
YGR145W
YGR285C
YHR013C
YMR116C
Complex 496	22	2	From subnetworks: 13 24
YBR154C
YDL140C
YDL150W
YDR404C
YGL070C
YGR186W
YIL021W
YJL140W
YKL144C
YKR025W
YLR384C
YMR312W
YOL005C
YOR116C
YOR151C
YOR207C
YOR224C
YPL086C
YPL101W
YPR093C
YPR187W
YPR190C
Complex 513	9	2	From subnetworks: 13 25
YBL099W
YBR039W
YDR298C
YDR377W
YJR121W
YKL016C
YML081C-A
YPL078C
YPR020W
Complex 514	3	2	From subnetworks: 13 21
YOR131C
YPL034W
YPR123C
Complex 542	5	2	From subnetworks: 14 29
YDL074C
YEL043W
YFR031C
YJL074C
YMR065W
Complex 574	7	2	From subnetworks: 17 21
YBL084C
YDL008W
YFR036W
YKL022C
YLR102C
YNL172W
YOR249C
Complex 589	4	2	From subnetworks: 17 27
YJL128C
YLR006C
YMR022W
YNR031C
Complex 603	3	2	From subnetworks: 19 29
YDL216C
YIL071C
YOL117W
Complex 611	4	2	From subnetworks: 20 32
YBL007C
YFR024C-A
YJL151C
YPL246C
Complex 612	10	2	From subnetworks: 20 32
YBL008W
YBR289W
YER162C
YFL049W
YHL025W
YMR033W
YNR023W
YOR038C
YOR290C
YPR034W
Complex 659	25	2	From subnetworks: 22 33
YAL011W
YBR010W
YBR231C
YDR190C
YDR224C
YDR225W
YDR334W
YDR359C
YDR485C
YFL039C
YGR002C
YHR090C
YHR099W
YHR179W
YJL005W
YJL081C
YLL050C
YLR399C
YML041C
YNL030W
YNL107W
YOL012C
YOR244W
YPL235W
YPR023C
Complex 664	5	2	From subnetworks: 22 35
YDL239C
YKL042W
YNL225C
YOR373W
YPL124W
Complex 682	20	2	From subnetworks: 24 25
YAL041W
YBR103W
YBR200W
YCR033W
YDR155C
YDR309C
YER114C
YHL007C
YHR061C
YIL112W
YKL082C
YKR029C
YKR101W
YLR229C
YML109W
YMR273C
YNL298W
YOL068C
YOR127W
YPL161C
Complex 688	7	2	From subnetworks: 24 34
YCL011C
YDL084W
YDR138W
YDR381W
YKL214C
YML062C
YPL169C
Complex 697	10	2	From subnetworks: 25 33
YER093C
YHR186C
YIR023W
YJL110C
YJR066W
YKL203C
YKR034W
YNL006W
YNL314W
YPL180W
Complex 713	3	2	From subnetworks: 25 26
YJR105W
YLR301W
YNL178W
Complex 755	23	2	From subnetworks: 29 30
YAL043C
YAR003W
YBR175W
YDR195W
YDR228C
YDR301W
YDR469W
YER054C
YER133W
YGR156W
YHR119W
YJR093C
YKL018W
YKL059C
YKR002W
YLR115W
YLR277C
YNL222W
YNL317W
YOR179C
YOR250C
YPL138C
YPR107C
Complex 784	12	2	From subnetworks: 31 34
YBR049C
YBR245C
YDR303C
YFR037C
YGL133W
YIL126W
YKR001C
YLR176C
YLR357W
YMR091C
YOR304W
YPL082C
Complex 843	8	2	From subnetworks: 35 36
YBR171W
YDR245W
YEL036C
YJL183W
YJR075W
YLR292C
YOR254C
YPL094C
Complex 12	19	1	From subnetworks: 1
YBL032W
YBR196C
YCL037C
YDR211W
YER025W
YER165W
YGL049C
YGR083C
YGR162W
YHL034C
YIR001C
YJL138C
YJR007W
YKR026C
YLR044C
YLR291C
YOL139C
YOR260W
YPL237W
Complex 19	27	1	From subnetworks: 1
YBR154C
YBR279W
YDL140C
YDR404C
YGL070C
YGL244W
YGR005C
YGR063C
YGR186W
YIL021W
YJL140W
YKL144C
YLR384C
YLR418C
YML010W
YMR312W
YOL005C
YOR116C
YOR123C
YOR151C
YOR207C
YOR224C
YPL086C
YPL101W
YPL129W
YPR093C
YPR187W
Complex 21	13	1	From subnetworks: 1
YBR289W
YDL060W
YFL049W
YHL025W
YJL176C
YMR033W
YNL207W
YNR023W
YOR038C
YOR290C
YPL012W
YPL016W
YPR034W
Complex 32	18	1	From subnetworks: 1
YBL093C
YBR193C
YBR253W
YDL005C
YDR308C
YGL151W
YHR041C
YHR058C
YKL028W
YKR062W
YLR071C
YMR112C
YNL236W
YNR010W
YOL051W
YOL135C
YOR174W
YPL248C
Complex 35	18	1	From subnetworks: 1
YAL035W
YBR079C
YDL014W
YDL208W
YDR091C
YDR429C
YGL130W
YHR089C
YKL014C
YLR175W
YLR192C
YMR146C
YMR309C
YNL124W
YNL244C
YOL087C
YOR361C
YPR041W
Complex 43	90	1	From subnetworks: 1
YAL016W
YBL035C
YBL041W
YBL099W
YBR087W
YBR088C
YBR272C
YCL018W
YDL007W
YDL020C
YDL097C
YDL126C
YDL134C
YDL147W
YDL188C
YDR004W
YDR298C
YDR377W
YDR394W
YDR427W
YEL037C
YEL056W
YER012W
YER021W
YER094C
YER171W
YER173W
YFL016C
YFR004W
YFR010W
YFR050C
YFR052W
YFR053C
YGL004C
YGL011C
YGL048C
YGL190C
YGR135W
YGR161C
YGR232W
YGR240C
YGR253C
YGR254W
YGR262C
YHL030W
YHR027C
YHR191C
YHR200W
YIR008C
YJL001W
YJL008C
YJL130C
YJR035W
YJR045C
YJR068W
YJR121W
YKL016C
YKL117W
YKL145W
YLL022C
YLR180W
YLR259C
YLR421C
YML081C-A
YML092C
YMR078C
YMR186W
YMR205C
YMR276W
YMR314W
YNL064C
YNL102W
YNL290W
YOL038W
YOL094C
YOR027W
YOR117W
YOR144C
YOR157C
YOR217W
YOR259C
YOR261C
YOR362C
YPL001W
YPL078C
YPL144W
YPL240C
YPR020W
YPR103W
YPR108W
Complex 47	14	1	From subnetworks: 1
YBR103W
YCR033W
YDR155C
YDR309C
YHR061C
YIL112W
YKL082C
YKR029C
YKR101W
YML109W
YMR273C
YNL298W
YOL068C
YPL161C
Complex 49	162	1	From subnetworks: 1
YAL007C
YAL015C
YAR002C-A
YAR027W
YBL007C
YBL050W
YBR036C
YBR055C
YBR106W
YBR110W
YBR159W
YBR183W
YBR234C
YBR283C
YBR290W
YCL024W
YCL025C
YCR002C
YCR009C
YCR024C-A
YCR034W
YCR088W
YDL015C
YDL017W
YDL029W
YDL047W
YDL054C
YDL059C
YDL145C
YDL195W
YDL200C
YDL212W
YDL225W
YDL232W
YDR143C
YDR189W
YDR238C
YDR276C
YDR297W
YDR307W
YDR331W
YDR388W
YDR468C
YDR507C
YEL002C
YEL017C-A
YEL027W
YEL063C
YER026C
YFL041W
YFL048C
YFR024C-A
YFR040W
YFR051C
YGL022W
YGL051W
YGL095C
YGL104C
YGL137W
YGL181W
YGL200C
YGL223C
YGL226C-A
YGR060W
YGR120C
YGR260W
YGR284C
YGR289C
YHL003C
YHR016C
YHR026W
YHR030C
YHR107C
YHR110W
YHR123W
YHR133C
YHR140W
YHR142W
YIL004C
YIL016W
YIL062C
YIL076W
YIL109C
YIL147C
YIL156W
YJL002C
YJL020C
YJL117W
YJL151C
YJL196C
YJR010C-A
YJR015W
YJR065C
YJR076C
YJR117W
YKL008C
YKL013C
YKL065C
YKL129C
YKL154W
YKL196C
YKL212W
YLL021W
YLL023C
YLL028W
YLL061W
YLR004C
YLR026C
YLR034C
YLR078C
YLR093C
YLR268W
YLR314C
YLR319C
YLR337C
YLR343W
YLR362W
YLR370C
YLR372W
YML012W
YML048W
YML067C
YML075C
YMR058W
YMR109W
YMR149W
YMR197C
YMR215W
YNL041C
YNL044W
YNL048W
YNL049C
YNL101W
YNL113W
YNL125C
YNL130C
YNL243W
YNL271C
YNL287W
YNR035C
YOL003C
YOL018C
YOR016C
YOR085W
YOR103C
YOR106W
YOR181W
YOR284W
YOR341W
YPL010W
YPL085W
YPL140C
YPL227C
YPL246C
YPL264C
YPL274W
YPR010C
YPR028W
YPR110C
YPR156C
YPR181C
YPR198W
Complex 54	10	1	From subnetworks: 1
YBR254C
YDR108W
YDR246W
YDR407C
YGR166W
YKR068C
YLR342W
YML077W
YOR115C
YOR197W
Complex 59	28	1	From subnetworks: 1
YAL021C
YBR081C
YBR198C
YCL010C
YCR042C
YCR093W
YDL165W
YDR167W
YDR216W
YDR443C
YEL009C
YER068W
YER148W
YGL112C
YGR092W
YGR134W
YGR252W
YGR274C
YIL038C
YLR055C
YML015C
YML098W
YMR236W
YNL288W
YNR052C
YPL011C
YPL042C
YPR072W
Complex 64	32	1	From subnetworks: 1
YAL029C
YBR130C
YDL111C
YDR280W
YER161C
YER164W
YGL019W
YGL106W
YGL207W
YGL213C
YGR090W
YGR095C
YGR116W
YGR195W
YHR023W
YHR069C
YHR081W
YIL035C
YIL118W
YIL131C
YJL109C
YKL112W
YLR398C
YML069W
YMR128W
YNL232W
YOL021C
YOL142W
YOR039W
YOR061W
YOR076C
YOR326W
Complex 67	8	1	From subnetworks: 1
YBL023C
YBR202W
YEL032W
YJL141C
YLR103C
YLR274W
YOL055C
YOR080W
Complex 68	36	1	From subnetworks: 1
YAR002W
YDL116W
YDL207W
YDR002W
YDR335W
YDR395W
YER009W
YFR002W
YGL092W
YGL097W
YGL100W
YGL172W
YGR119C
YGR218W
YIL063C
YIL115C
YJL041W
YJL057C
YJR042W
YJR074W
YKL057C
YKL068W
YKR082W
YLR178C
YLR208W
YLR293C
YLR335W
YLR347C
YML103C
YMR047C
YMR129W
YMR255W
YMR308C
YNL189W
YOR046C
YOR185C
Complex 69	10	1	From subnetworks: 1
YBL021C
YDL006W
YDL013W
YDL043C
YDR162C
YGL237C
YJL128C
YLR006C
YMR022W
YNR031C
Complex 70	3	1	From subnetworks: 1
YBR060C
YLL004W
YML065W
Complex 71	55	1	From subnetworks: 1
YAL043C
YAR003W
YBR175W
YDL031W
YDL074C
YDR195W
YDR228C
YDR301W
YER006W
YER054C
YER126C
YER133W
YFL002C
YFL008W
YFR001W
YFR015C
YFR028C
YFR031C
YGL003C
YGL111W
YGR156W
YHR088W
YHR119W
YIL026C
YIL045W
YJL074C
YJL137C
YJR093C
YJR112W
YKL009W
YKL018W
YKL059C
YKR002W
YKR081C
YLR015W
YLR074C
YLR115W
YLR258W
YLR277C
YMR001C
YMR049C
YNL061W
YNL110C
YNL222W
YNL317W
YOL077C
YOR178C
YOR179C
YOR250C
YOR272W
YPL138C
YPL204W
YPR016C
YPR107C
YPR141C
Complex 81	23	1	From subnetworks: 1
YBR010W
YBR231C
YDR146C
YDR190C
YDR224C
YDR225W
YDR334W
YDR359C
YDR485C
YFL039C
YGR002C
YHR090C
YHR099W
YHR179W
YJL081C
YLR399C
YML041C
YNL030W
YNL107W
YOL012C
YOR244W
YPL235W
YPR023C
Complex 91	53	1	From subnetworks: 1
YAL032C
YBL026W
YBR094W
YBR119W
YBR188C
YCR077C
YDL030W
YDL160C
YDR235W
YDR378C
YDR416W
YDR473C
YEL015W
YER029C
YER112W
YER146W
YER172C
YFL017W-A
YGL120C
YGL128C
YGR013W
YGR074W
YGR091W
YGR129W
YHR086W
YHR165C
YJL124C
YJR022W
YJR050W
YJR138W
YKL012W
YKL173W
YLL036C
YLR117C
YLR147C
YLR264W
YLR298C
YLR438C-A
YML049C
YMR125W
YMR213W
YNL016W
YNL118C
YNL147W
YNL251C
YOL149W
YOR320C
YPL151C
YPL178W
YPL190C
YPR082C
YPR132W
YPR182W
Complex 97	87	1	From subnetworks: 2
YAL011W
YAL021C
YBL035C
YBL093C
YBR010W
YBR081C
YBR140C
YBR193C
YBR198C
YBR231C
YBR253W
YCL010C
YCR042C
YCR093W
YDL005C
YDL165W
YDR145W
YDR146C
YDR167W
YDR176W
YDR190C
YDR216W
YDR224C
YDR225W
YDR308C
YDR334W
YDR359C
YDR392W
YDR443C
YDR485C
YEL009C
YER022W
YER068W
YER148W
YFL024C
YFL028C
YFL039C
YGL025C
YGL112C
YGL151W
YGR002C
YGR092W
YGR134W
YGR252W
YGR274C
YHR041C
YHR058C
YHR090C
YHR099W
YHR179W
YIL038C
YIR008C
YJL005W
YJL081C
YKL028W
YKR036C
YKR062W
YLL050C
YLR055C
YLR071C
YLR399C
YML015C
YML041C
YMR112C
YMR236W
YNL030W
YNL098C
YNL102W
YNL107W
YNL236W
YNL288W
YNR010W
YNR052C
YOL012C
YOL051W
YOL135C
YOL148C
YOR174W
YOR217W
YOR244W
YPL011C
YPL042C
YPL235W
YPL248C
YPL254W
YPR023C
YPR072W
Complex 98	12	1	From subnetworks: 2
YDR365C
YER164W
YGL019W
YGL207W
YGR116W
YIL035C
YIL118W
YIL131C
YKL112W
YML069W
YOR039W
YOR061W
Complex 111	3	1	From subnetworks: 2
YDR267C
YIL128W
YOL126C
Complex 115	174	1	From subnetworks: 2
YAL015C
YAL016W
YAL041W
YAR007C
YBL007C
YBL041W
YBL099W
YBR088C
YBR103W
YBR200W
YBR234C
YBR272C
YCL008C
YCL018W
YCR002C
YCR009C
YCR033W
YCR088W
YDL007W
YDL017W
YDL020C
YDL029W
YDL047W
YDL059C
YDL097C
YDL101C
YDL126C
YDL134C
YDL145C
YDL147W
YDL188C
YDL190C
YDL200C
YDL225W
YDR004W
YDR097C
YDR143C
YDR155C
YDR189W
YDR238C
YDR260C
YDR298C
YDR377W
YDR388W
YDR394W
YDR427W
YDR507C
YEL037C
YEL056W
YER012W
YER021W
YER094C
YER114C
YER122C
YER173W
YFL016C
YFR004W
YFR010W
YFR024C-A
YFR040W
YFR050C
YFR051C
YFR052W
YFR053C
YGL004C
YGL011C
YGL048C
YGL081W
YGL137W
YGL190C
YGR135W
YGR161C
YGR232W
YGR240C
YGR253C
YGR254W
YGR262C
YHL030W
YHR016C
YHR027C
YHR030C
YHR061C
YHR107C
YHR135C
YHR200W
YIL004C
YIL046W
YIL062C
YIL075C
YIL076W
YIL112W
YIL147C
YIL148W
YIR006C
YJL001W
YJL008C
YJL020C
YJL130C
YJL151C
YJL157C
YJL164C
YJL172W
YJL173C
YJR045C
YJR065C
YJR068W
YJR076C
YJR121W
YKL013C
YKL016C
YKL117W
YKL129C
YKL145W
YKR029C
YLL021W
YLL022C
YLR064W
YLR078C
YLR113W
YLR180W
YLR229C
YLR259C
YLR268W
YLR314C
YLR319C
YLR337C
YLR362W
YLR370C
YLR421C
YML032C
YML081C-A
YML092C
YML109W
YMR109W
YMR186W
YMR205C
YMR214W
YMR273C
YMR276W
YMR314W
YNL064C
YNL094W
YNL113W
YNL243W
YNL271C
YNL287W
YNL290W
YNL298W
YNR035C
YOL038W
YOL068C
YOL094C
YOL133W
YOR027W
YOR117W
YOR144C
YOR157C
YOR181W
YOR212W
YOR259C
YOR261C
YOR362C
YPL001W
YPL010W
YPL065W
YPL078C
YPL140C
YPL144W
YPL203W
YPL240C
YPL246C
YPR020W
YPR103W
YPR108W
Complex 117	136	1	From subnetworks: 2
YAL007C
YAR002C-A
YAR002W
YAR027W
YBL105C
YBR036C
YBR054W
YBR106W
YBR110W
YBR159W
YBR183W
YBR283C
YBR290W
YBR293W
YCL025C
YCL052C
YCR024C-A
YCR034W
YDL015C
YDL054C
YDL116W
YDL195W
YDL206W
YDL212W
YDL232W
YDR002W
YDR276C
YDR297W
YDR307W
YDR331W
YDR335W
YDR456W
YEL002C
YEL017C-A
YEL027W
YEL063C
YER009W
YER026C
YER165W
YFL041W
YFL048C
YFL062W
YFR002W
YGL022W
YGL051W
YGL092W
YGL097W
YGL100W
YGL104C
YGL172W
YGL200C
YGL226C-A
YGR060W
YGR119C
YGR191W
YGR218W
YGR260W
YGR284C
YGR289C
YHR007C
YHR026W
YHR110W
YHR123W
YHR133C
YHR140W
YHR142W
YIL016W
YIL063C
YIL109C
YIL114C
YIL120W
YIR022W
YJL002C
YJL041W
YJL057C
YJL117W
YJL196C
YJR010C-A
YJR015W
YJR042W
YJR074W
YJR117W
YKL008C
YKL057C
YKL065C
YKL068W
YKL154W
YKL212W
YKR082W
YLL023C
YLL028W
YLL061W
YLR004C
YLR034C
YLR080W
YLR083C
YLR178C
YLR208W
YLR241W
YLR293C
YLR335W
YLR347C
YLR372W
YLR378C
YML012W
YML048W
YML067C
YML075C
YML103C
YMR047C
YMR058W
YMR129W
YMR149W
YMR215W
YMR308C
YNL044W
YNL048W
YNL101W
YNL125C
YNL130C
YNL189W
YNL238W
YNR013C
YOL003C
YOR016C
YOR085W
YOR103C
YOR185C
YPL085W
YPL227C
YPL264C
YPL274W
YPR028W
YPR156C
YPR181C
YPR198W
Complex 119	17	1	From subnetworks: 2
YBL102W
YDR100W
YDR425W
YER031C
YFL005W
YFL038C
YGL161C
YGL198W
YGL210W
YGR172C
YKR014C
YML001W
YNL263C
YNL304W
YOR036W
YOR089C
YPL095C
Complex 122	8	1	From subnetworks: 2
YBR254C
YDR108W
YDR246W
YDR407C
YKR068C
YLR342W
YML077W
YOR115C
Complex 123	18	1	From subnetworks: 2
YDL132W
YDL185W
YDR054C
YDR202C
YDR328C
YEL051W
YFL009W
YGR020C
YHR060W
YJR033C
YKL080W
YLR079W
YLR224W
YMR054W
YOR057W
YOR270C
YOR332W
YPR036W
Complex 124	17	1	From subnetworks: 2
YAL029C
YBR109C
YBR130C
YCR035C
YDL111C
YDR280W
YGL106W
YGL213C
YGR095C
YGR195W
YHR023W
YLR398C
YNL232W
YOL021C
YOL142W
YOR076C
YOR326W
Complex 130	14	1	From subnetworks: 2
YBL021C
YDL006W
YDL013W
YDR162C
YDR277C
YDR381W
YGL237C
YJL128C
YKL214C
YLR006C
YMR022W
YNR031C
YOR358W
YPL169C
Complex 132	49	1	From subnetworks: 2
YAL043C
YAR003W
YBR045C
YBR175W
YDL074C
YDR195W
YDR228C
YDR301W
YER054C
YER133W
YFL008W
YFR015C
YFR028C
YFR031C
YGL003C
YGL044C
YGR156W
YHR119W
YIL026C
YIL045W
YJL074C
YJL137C
YJR093C
YJR112W
YKL018W
YKL059C
YKR002W
YLR015W
YLR115W
YLR245C
YLR258W
YLR277C
YML064C
YMR001C
YMR049C
YMR055C
YMR061W
YMR065W
YMR198W
YNL222W
YNL317W
YOR178C
YOR179C
YOR250C
YPL070W
YPL138C
YPL204W
YPR107C
YPR141C
Complex 135	4	1	From subnetworks: 2
YCL011C
YDL084W
YDR138W
YML062C
Complex 136	5	1	From subnetworks: 2
YDL014W
YDL208W
YHR089C
YLR175W
YNL124W
Complex 138	6	1	From subnetworks: 2
YDL031W
YHR088W
YKL009W
YNL110C
YOL077C
YPR016C
Complex 141	19	1	From subnetworks: 2
YBL090W
YBR146W
YBR251W
YDR036C
YDR041W
YDR175C
YDR337W
YDR347W
YGL129C
YGR084C
YGR215W
YHL004W
YIL093C
YJR101W
YJR113C
YMR188C
YNL137C
YNL306W
YPL118W
Complex 142	5	1	From subnetworks: 2
YGR180C
YJL026W
YJL115W
YOR229W
YOR230W
Complex 143	74	1	From subnetworks: 2
YAL032C
YBL026W
YBL032W
YBR094W
YBR119W
YBR188C
YBR196C
YCR077C
YDL030W
YDL160C
YDL209C
YDR211W
YDR235W
YDR283C
YDR378C
YDR416W
YDR473C
YEL015W
YER025W
YER029C
YER112W
YER146W
YER172C
YFL017W-A
YGL049C
YGL128C
YGL173C
YGL178W
YGR013W
YGR074W
YGR083C
YGR091W
YHR086W
YHR165C
YJL124C
YJL138C
YJR007W
YJR022W
YJR050W
YJR138W
YKL012W
YKL173W
YKR026C
YLL036C
YLR044C
YLR082C
YLR117C
YLR147C
YLR264W
YLR275W
YLR291C
YLR298C
YLR438C-A
YML049C
YMR125W
YMR213W
YNL016W
YNL118C
YNL147W
YNL251C
YOL139C
YOL149W
YOR260W
YOR308C
YOR320C
YPL151C
YPL178W
YPL190C
YPL237W
YPR082C
YPR101W
YPR132W
YPR178W
YPR182W
Complex 147	20	1	From subnetworks: 2
YBL002W
YBR049C
YBR245C
YDL002C
YDR045C
YDR303C
YER092W
YFR037C
YGL133W
YIL126W
YKR001C
YLR052W
YLR176C
YLR357W
YMR091C
YOR116C
YOR207C
YOR304W
YPL082C
YPR190C
Complex 153	3	1	From subnetworks: 3
YCL032W
YCR082W
YLL049W
Complex 161	3	1	From subnetworks: 3
YLR245C
YML064C
YPL070W
Complex 162	14	1	From subnetworks: 3
YBR196C
YDR211W
YER025W
YGR083C
YJL138C
YJR007W
YJR009C
YKR026C
YLR044C
YLR291C
YNL265C
YOL139C
YOR260W
YPL237W
Complex 163	11	1	From subnetworks: 3
YBL068W
YDR207C
YER099C
YHL011C
YJR094C
YKL181W
YKR048C
YMR139W
YNL078W
YOL061W
YOL070C
Complex 168	3	1	From subnetworks: 3
YHR115C
YNL116W
YNL311C
Complex 169	104	1	From subnetworks: 3
YAL007C
YAR002C-A
YAR027W
YBL105C
YBR036C
YBR054W
YBR106W
YBR110W
YBR159W
YBR183W
YBR283C
YBR290W
YBR293W
YCL025C
YCL052C
YCR024C-A
YCR034W
YDL015C
YDL054C
YDL195W
YDL206W
YDL212W
YDL232W
YDR276C
YDR297W
YDR307W
YDR331W
YDR456W
YEL002C
YEL017C-A
YEL027W
YEL063C
YER026C
YFL041W
YFL048C
YFL062W
YGL022W
YGL051W
YGL200C
YGL226C-A
YGR060W
YGR191W
YGR260W
YGR284C
YGR289C
YHR007C
YHR026W
YHR110W
YHR123W
YHR133C
YHR140W
YHR142W
YIL016W
YIL109C
YIL120W
YIR022W
YJL002C
YJL117W
YJL196C
YJR010C-A
YJR015W
YJR117W
YKL008C
YKL065C
YKL154W
YKL212W
YLL023C
YLL028W
YLL061W
YLR004C
YLR018C
YLR034C
YLR083C
YLR241W
YLR372W
YLR378C
YML012W
YML048W
YML067C
YML075C
YMR058W
YMR149W
YMR215W
YMR264W
YNL044W
YNL048W
YNL049C
YNL101W
YNL125C
YNL130C
YNL238W
YNR013C
YOL003C
YOR016C
YOR085W
YOR103C
YPL085W
YPL227C
YPL264C
YPL274W
YPR028W
YPR156C
YPR181C
YPR198W
Complex 174	15	1	From subnetworks: 3
YCR035C
YDL111C
YDR280W
YGL213C
YGR090W
YGR095C
YGR195W
YHR081W
YLR398C
YMR128W
YNL232W
YOL021C
YOL142W
YOR001W
YOR076C
Complex 175	18	1	From subnetworks: 3
YBR127C
YDL132W
YDL185W
YDR054C
YDR202C
YDR328C
YEL051W
YFL009W
YGR020C
YJR033C
YKL080W
YLR079W
YLR224W
YMR054W
YOR057W
YOR270C
YOR332W
YPR036W
Complex 180	6	1	From subnetworks: 3
YBL023C
YBR202W
YDR052C
YEL032W
YLR274W
YOR080W
Complex 181	11	1	From subnetworks: 3
YBL021C
YDL006W
YDL013W
YDL043C
YDR162C
YGL237C
YJL128C
YLR006C
YMR022W
YNR031C
YOR358W
Complex 183	9	1	From subnetworks: 3
YAL055W
YDL065C
YDR244W
YDR265W
YGL153W
YLR191W
YMR026C
YNL214W
YOL044W
Complex 185	35	1	From subnetworks: 3
YAL005C
YAR002W
YDL116W
YDR002W
YDR192C
YDR335W
YER009W
YER165W
YFR002W
YGL092W
YGL097W
YGL100W
YGL172W
YGR119C
YIL063C
YJL041W
YJL057C
YJR042W
YJR074W
YKL057C
YKL068W
YKR082W
YLR178C
YLR208W
YLR293C
YLR335W
YLR347C
YML103C
YMR047C
YMR129W
YMR153W
YMR308C
YNL189W
YOR160W
YOR185C
Complex 186	4	1	From subnetworks: 3
YBR072W
YDR142C
YDR212W
YIL142W
Complex 189	6	1	From subnetworks: 3
YCL011C
YDL084W
YDR138W
YDR381W
YKL214C
YML062C
Complex 190	8	1	From subnetworks: 3
YAL002W
YDL077C
YDR080W
YGL124C
YLR248W
YLR396C
YMR231W
YPL045W
Complex 192	69	1	From subnetworks: 3
YAL043C
YAR003W
YBR175W
YBR247C
YDL014W
YDL031W
YDL060W
YDL208W
YDL213C
YDR060W
YDR101C
YDR195W
YDR228C
YDR301W
YER006W
YER054C
YER126C
YER133W
YER164W
YGL019W
YGL111W
YGR156W
YHR052W
YHR066W
YHR088W
YHR089C
YHR119W
YIL035C
YJR093C
YKL009W
YKL018W
YKL059C
YKL112W
YKL172W
YKR002W
YKR081C
YLR002C
YLR074C
YLR115W
YLR175W
YLR197W
YLR276C
YLR277C
YMR049C
YMR290C
YNL002C
YNL061W
YNL110C
YNL124W
YNL207W
YNL222W
YNL230C
YNL317W
YOL077C
YOR005C
YOR039W
YOR056C
YOR061W
YOR179C
YOR250C
YOR272W
YPL012W
YPL043W
YPL093W
YPL138C
YPL204W
YPL211W
YPR016C
YPR107C
Complex 194	28	1	From subnetworks: 3
YBL014C
YBL090W
YBR146W
YBR251W
YDR022C
YDR036C
YDR041W
YDR175C
YDR337W
YDR347W
YGL223C
YGR120C
YGR215W
YHL004W
YJR101W
YJR113C
YLR108C
YLR423C
YMR025W
YMR188C
YNL041C
YNL086W
YNL137C
YNL306W
YOR158W
YOR243C
YPL118W
YPR185W
Complex 196	327	1	From subnetworks: 3
YAL015C
YAL016W
YAL021C
YAL032C
YAL041W
YAR007C
YBL007C
YBL026W
YBL035C
YBL039C
YBL041W
YBL099W
YBR010W
YBR039W
YBR055C
YBR081C
YBR087W
YBR088C
YBR094W
YBR103W
YBR119W
YBR154C
YBR198C
YBR200W
YBR217W
YBR234C
YBR272C
YCL008C
YCL010C
YCL018W
YCR002C
YCR009C
YCR033W
YCR042C
YCR077C
YCR088W
YCR093W
YDL007W
YDL017W
YDL020C
YDL029W
YDL030W
YDL047W
YDL059C
YDL097C
YDL101C
YDL126C
YDL134C
YDL140C
YDL145C
YDL147W
YDL160C
YDL165W
YDL188C
YDL190C
YDL200C
YDL209C
YDL225W
YDR004W
YDR097C
YDR129C
YDR143C
YDR145W
YDR155C
YDR167W
YDR176W
YDR189W
YDR190C
YDR216W
YDR224C
YDR225W
YDR227W
YDR235W
YDR238C
YDR260C
YDR283C
YDR298C
YDR334W
YDR359C
YDR377W
YDR378C
YDR388W
YDR394W
YDR404C
YDR416W
YDR427W
YDR443C
YDR473C
YDR485C
YDR507C
YEL009C
YEL015W
YEL037C
YER012W
YER021W
YER029C
YER068W
YER094C
YER112W
YER114C
YER122C
YER146W
YER148W
YER171W
YER172C
YER173W
YFL016C
YFL017W-A
YFL024C
YFL028C
YFL033C
YFL039C
YFR004W
YFR010W
YFR024C-A
YFR040W
YFR050C
YFR051C
YFR052W
YFR053C
YGL004C
YGL011C
YGL048C
YGL070C
YGL112C
YGL120C
YGL137W
YGL178W
YGL190C
YGR013W
YGR074W
YGR091W
YGR092W
YGR134W
YGR135W
YGR161C
YGR186W
YGR232W
YGR240C
YGR253C
YGR254W
YGR262C
YGR274C
YHL030W
YHR016C
YHR027C
YHR030C
YHR086W
YHR090C
YHR099W
YHR107C
YHR135C
YHR165C
YHR179W
YHR191C
YHR200W
YIL004C
YIL021W
YIL038C
YIL046W
YIL062C
YIL075C
YIL076W
YIL094C
YIL112W
YIL147C
YIL148W
YIR006C
YIR008C
YJL001W
YJL005W
YJL008C
YJL020C
YJL081C
YJL124C
YJL130C
YJL140W
YJL151C
YJL157C
YJL164C
YJL172W
YJL173C
YJR022W
YJR035W
YJR045C
YJR050W
YJR063W
YJR065C
YJR068W
YJR076C
YJR121W
YJR138W
YKL012W
YKL013C
YKL016C
YKL117W
YKL129C
YKL145W
YKL173W
YKL213C
YKR029C
YKR036C
YLL011W
YLL021W
YLL036C
YLL050C
YLR055C
YLR064W
YLR078C
YLR082C
YLR113W
YLR147C
YLR180W
YLR229C
YLR259C
YLR264W
YLR268W
YLR275W
YLR298C
YLR314C
YLR319C
YLR337C
YLR362W
YLR370C
YLR384C
YLR421C
YLR438C-A
YLR442C
YML015C
YML032C
YML041C
YML046W
YML049C
YML081C-A
YML092C
YML098W
YML109W
YMR005W
YMR109W
YMR125W
YMR186W
YMR205C
YMR213W
YMR214W
YMR227C
YMR236W
YMR273C
YMR276W
YMR284W
YMR288W
YMR312W
YMR314W
YNL016W
YNL030W
YNL064C
YNL094W
YNL102W
YNL107W
YNL113W
YNL118C
YNL147W
YNL243W
YNL251C
YNL271C
YNL287W
YNL288W
YNL290W
YNL312W
YNR035C
YNR052C
YNR053C
YOL005C
YOL012C
YOL038W
YOL068C
YOL094C
YOL133W
YOL149W
YOR027W
YOR117W
YOR144C
YOR151C
YOR157C
YOR181W
YOR210W
YOR212W
YOR217W
YOR224C
YOR244W
YOR259C
YOR261C
YOR308C
YOR320C
YOR341W
YOR362C
YPL010W
YPL011C
YPL042C
YPL065W
YPL078C
YPL086C
YPL101W
YPL129W
YPL140C
YPL144W
YPL151C
YPL178W
YPL190C
YPL203W
YPL235W
YPL240C
YPL246C
YPL254W
YPR010C
YPR020W
YPR023C
YPR072W
YPR082C
YPR093C
YPR101W
YPR103W
YPR108W
YPR110C
YPR132W
YPR178W
YPR182W
YPR187W
Complex 213	105	1	From subnetworks: 4
YAL007C
YAR002C-A
YAR027W
YBL105C
YBR036C
YBR054W
YBR106W
YBR110W
YBR159W
YBR171W
YBR183W
YBR283C
YBR290W
YBR293W
YCL025C
YCL052C
YCR024C-A
YCR034W
YDL015C
YDL054C
YDL195W
YDL206W
YDL212W
YDL232W
YDR276C
YDR297W
YDR307W
YDR331W
YDR456W
YEL002C
YEL017C-A
YEL027W
YEL063C
YER026C
YFL041W
YFL048C
YFL062W
YGL022W
YGL051W
YGL104C
YGL200C
YGL226C-A
YGR060W
YGR191W
YGR260W
YGR284C
YGR289C
YHR007C
YHR026W
YHR110W
YHR123W
YHR133C
YHR140W
YHR142W
YIL016W
YIL109C
YIR022W
YJL002C
YJL117W
YJL196C
YJR010C-A
YJR015W
YJR117W
YKL008C
YKL065C
YKL154W
YKL212W
YLL023C
YLL028W
YLL061W
YLR004C
YLR034C
YLR083C
YLR241W
YLR372W
YLR378C
YML012W
YML048W
YML067C
YML075C
YMR058W
YMR149W
YMR215W
YMR264W
YNL044W
YNL048W
YNL101W
YNL125C
YNL130C
YNR013C
YOL003C
YOR016C
YOR085W
YOR103C
YOR254C
YPL076W
YPL085W
YPL094C
YPL227C
YPL264C
YPL274W
YPR028W
YPR156C
YPR181C
YPR198W
Complex 215	66	1	From subnetworks: 4
YAL043C
YAR003W
YBR175W
YBR247C
YDL014W
YDL031W
YDL060W
YDL208W
YDL213C
YDR101C
YDR194C
YDR195W
YDR228C
YDR301W
YER006W
YER054C
YER126C
YER133W
YGL099W
YGL111W
YGR156W
YGR245C
YHR052W
YHR088W
YHR089C
YHR119W
YJR002W
YJR093C
YKL009W
YKL014C
YKL018W
YKL059C
YKL172W
YKR002W
YKR081C
YLR074C
YLR106C
YLR115W
YLR175W
YLR197W
YLR277C
YMR049C
YMR229C
YNL002C
YNL061W
YNL075W
YNL110C
YNL124W
YNL175C
YNL207W
YNL222W
YNL230C
YNL317W
YNR053C
YOL077C
YOR005C
YOR056C
YOR179C
YOR250C
YOR272W
YPL012W
YPL043W
YPL093W
YPL138C
YPR016C
YPR107C
Complex 217	23	1	From subnetworks: 4
YCR035C
YDL111C
YDR280W
YER164W
YGL019W
YGL213C
YGR090W
YGR095C
YGR158C
YGR195W
YHR069C
YHR081W
YIL035C
YJL069C
YKL112W
YLR398C
YNL232W
YOL021C
YOL142W
YOR001W
YOR039W
YOR061W
YOR076C
Complex 222	37	1	From subnetworks: 4
YAR002W
YDL116W
YDL207W
YDR002W
YDR192C
YDR335W
YDR395W
YER009W
YER165W
YFR002W
YGL092W
YGL097W
YGL100W
YGL172W
YGR119C
YIL063C
YIL115C
YJL041W
YJL057C
YJR042W
YJR074W
YKL057C
YKL068W
YKR082W
YLR178C
YLR208W
YLR293C
YLR335W
YLR347C
YML103C
YMR047C
YMR129W
YMR255W
YMR308C
YNL189W
YOR046C
YOR185C
Complex 225	347	1	From subnetworks: 4
YAL015C
YAL016W
YAL021C
YAR007C
YBL002W
YBL007C
YBL026W
YBL035C
YBL039C
YBL041W
YBL093C
YBL099W
YBR010W
YBR039W
YBR055C
YBR081C
YBR087W
YBR088C
YBR094W
YBR103W
YBR119W
YBR140C
YBR154C
YBR188C
YBR193C
YBR198C
YBR217W
YBR234C
YBR253W
YBR272C
YCL008C
YCL010C
YCL018W
YCR002C
YCR009C
YCR033W
YCR042C
YCR077C
YCR088W
YCR093W
YDL005C
YDL007W
YDL017W
YDL020C
YDL029W
YDL030W
YDL047W
YDL059C
YDL097C
YDL101C
YDL126C
YDL134C
YDL140C
YDL145C
YDL147W
YDL160C
YDL165W
YDL188C
YDL190C
YDL200C
YDL225W
YDR004W
YDR097C
YDR129C
YDR143C
YDR155C
YDR167W
YDR176W
YDR189W
YDR190C
YDR216W
YDR224C
YDR225W
YDR227W
YDR235W
YDR238C
YDR260C
YDR283C
YDR298C
YDR308C
YDR334W
YDR359C
YDR377W
YDR378C
YDR388W
YDR394W
YDR404C
YDR416W
YDR427W
YDR443C
YDR473C
YDR485C
YDR507C
YEL009C
YEL015W
YEL037C
YEL056W
YER012W
YER021W
YER022W
YER029C
YER094C
YER112W
YER122C
YER146W
YER148W
YER171W
YER172C
YER173W
YFL016C
YFL017W-A
YFL024C
YFL028C
YFL039C
YFR004W
YFR010W
YFR021W
YFR024C-A
YFR040W
YFR050C
YFR051C
YFR052W
YFR053C
YGL004C
YGL011C
YGL048C
YGL070C
YGL081W
YGL112C
YGL120C
YGL128C
YGL137W
YGL178W
YGL190C
YGR013W
YGR074W
YGR091W
YGR092W
YGR134W
YGR135W
YGR161C
YGR186W
YGR232W
YGR240C
YGR252W
YGR253C
YGR254W
YGR262C
YGR274C
YHL030W
YHR016C
YHR027C
YHR030C
YHR041C
YHR058C
YHR086W
YHR090C
YHR099W
YHR107C
YHR135C
YHR165C
YHR179W
YHR191C
YHR200W
YIL004C
YIL021W
YIL038C
YIL046W
YIL062C
YIL075C
YIL076W
YIL112W
YIL147C
YIL148W
YIR006C
YIR008C
YJL001W
YJL005W
YJL008C
YJL020C
YJL081C
YJL098W
YJL124C
YJL130C
YJL140W
YJL151C
YJL164C
YJL172W
YJL173C
YJR022W
YJR035W
YJR045C
YJR050W
YJR063W
YJR065C
YJR068W
YJR076C
YJR121W
YJR138W
YKL012W
YKL013C
YKL016C
YKL028W
YKL117W
YKL129C
YKL145W
YKL173W
YKR029C
YKR036C
YKR062W
YLL011W
YLL021W
YLL022C
YLL036C
YLL050C
YLR055C
YLR064W
YLR071C
YLR078C
YLR082C
YLR113W
YLR117C
YLR147C
YLR180W
YLR259C
YLR264W
YLR268W
YLR298C
YLR310C
YLR314C
YLR319C
YLR337C
YLR362W
YLR370C
YLR384C
YLR421C
YLR438C-A
YLR442C
YML015C
YML032C
YML041C
YML046W
YML049C
YML081C-A
YML092C
YML098W
YML109W
YMR109W
YMR112C
YMR125W
YMR186W
YMR205C
YMR213W
YMR214W
YMR227C
YMR236W
YMR273C
YMR276W
YMR284W
YMR288W
YMR312W
YMR314W
YNL016W
YNL030W
YNL064C
YNL094W
YNL098C
YNL102W
YNL107W
YNL113W
YNL118C
YNL147W
YNL236W
YNL243W
YNL251C
YNL271C
YNL287W
YNL288W
YNL290W
YNR010W
YNR035C
YNR052C
YOL005C
YOL012C
YOL038W
YOL051W
YOL068C
YOL094C
YOL133W
YOL135C
YOL149W
YOR027W
YOR101W
YOR116C
YOR117W
YOR144C
YOR151C
YOR157C
YOR159C
YOR174W
YOR181W
YOR207C
YOR210W
YOR212W
YOR217W
YOR224C
YOR244W
YOR259C
YOR261C
YOR320C
YOR341W
YOR362C
YPL001W
YPL010W
YPL011C
YPL042C
YPL065W
YPL078C
YPL086C
YPL101W
YPL140C
YPL144W
YPL151C
YPL178W
YPL190C
YPL203W
YPL235W
YPL240C
YPL246C
YPL248C
YPL254W
YPR010C
YPR020W
YPR023C
YPR070W
YPR072W
YPR082C
YPR093C
YPR101W
YPR103W
YPR108W
YPR110C
YPR132W
YPR178W
YPR182W
YPR187W
YPR190C
Complex 232	319	1	From subnetworks: 5
YAL015C
YAL016W
YAL021C
YAR007C
YBL007C
YBL026W
YBL035C
YBL039C
YBL041W
YBL099W
YBR010W
YBR039W
YBR055C
YBR081C
YBR087W
YBR088C
YBR094W
YBR103W
YBR119W
YBR154C
YBR188C
YBR198C
YBR234C
YBR272C
YBR279W
YCL010C
YCL018W
YCR002C
YCR009C
YCR033W
YCR042C
YCR077C
YCR088W
YCR093W
YDL007W
YDL017W
YDL020C
YDL029W
YDL030W
YDL047W
YDL059C
YDL097C
YDL126C
YDL134C
YDL140C
YDL145C
YDL147W
YDL150W
YDL160C
YDL165W
YDL188C
YDL190C
YDL200C
YDL225W
YDR004W
YDR045C
YDR097C
YDR129C
YDR143C
YDR155C
YDR167W
YDR176W
YDR190C
YDR216W
YDR224C
YDR225W
YDR235W
YDR238C
YDR260C
YDR283C
YDR298C
YDR334W
YDR359C
YDR377W
YDR378C
YDR388W
YDR392W
YDR394W
YDR404C
YDR416W
YDR427W
YDR443C
YDR473C
YDR485C
YDR507C
YEL009C
YEL015W
YEL037C
YEL056W
YER012W
YER021W
YER029C
YER068W
YER094C
YER112W
YER122C
YER146W
YER148W
YER171W
YER173W
YFL016C
YFL017W-A
YFL024C
YFL028C
YFL039C
YFR004W
YFR010W
YFR021W
YFR024C-A
YFR040W
YFR050C
YFR051C
YFR052W
YFR053C
YGL004C
YGL011C
YGL048C
YGL070C
YGL081W
YGL112C
YGL120C
YGL128C
YGL137W
YGL178W
YGL190C
YGR013W
YGR063C
YGR074W
YGR091W
YGR092W
YGR134W
YGR135W
YGR161C
YGR186W
YGR232W
YGR240C
YGR252W
YGR253C
YGR254W
YGR262C
YGR274C
YHL030W
YHR016C
YHR027C
YHR030C
YHR086W
YHR090C
YHR099W
YHR107C
YHR165C
YHR179W
YHR191C
YHR200W
YIL004C
YIL021W
YIL038C
YIL046W
YIL062C
YIL075C
YIL076W
YIL094C
YIL112W
YIL147C
YIR006C
YIR008C
YJL001W
YJL008C
YJL020C
YJL081C
YJL124C
YJL130C
YJL140W
YJL151C
YJL173C
YJL203W
YJR022W
YJR035W
YJR045C
YJR050W
YJR063W
YJR065C
YJR068W
YJR076C
YJR121W
YKL012W
YKL013C
YKL016C
YKL117W
YKL129C
YKL145W
YKL173W
YKL213C
YKR025W
YKR029C
YKR030W
YKR036C
YKR101W
YLL011W
YLL021W
YLL022C
YLL036C
YLR055C
YLR064W
YLR078C
YLR082C
YLR113W
YLR117C
YLR147C
YLR180W
YLR259C
YLR264W
YLR298C
YLR314C
YLR319C
YLR337C
YLR362W
YLR370C
YLR384C
YLR418C
YLR421C
YLR438C-A
YML010W
YML015C
YML032C
YML041C
YML049C
YML081C-A
YML092C
YML098W
YML109W
YMR109W
YMR125W
YMR186W
YMR205C
YMR213W
YMR214W
YMR236W
YMR273C
YMR276W
YMR312W
YMR314W
YNL016W
YNL030W
YNL064C
YNL102W
YNL107W
YNL113W
YNL118C
YNL147W
YNL243W
YNL251C
YNL271C
YNL287W
YNL288W
YNL290W
YNL312W
YNR035C
YNR052C
YOL005C
YOL012C
YOL038W
YOL068C
YOL094C
YOL133W
YOL148C
YOL149W
YOR027W
YOR116C
YOR117W
YOR123C
YOR144C
YOR151C
YOR157C
YOR159C
YOR181W
YOR207C
YOR210W
YOR212W
YOR217W
YOR224C
YOR244W
YOR259C
YOR261C
YOR308C
YOR320C
YOR341W
YOR362C
YPL001W
YPL010W
YPL011C
YPL042C
YPL078C
YPL086C
YPL101W
YPL129W
YPL140C
YPL144W
YPL151C
YPL178W
YPL190C
YPL235W
YPL240C
YPL246C
YPL254W
YPR010C
YPR020W
YPR023C
YPR072W
YPR082C
YPR093C
YPR101W
YPR103W
YPR108W
YPR110C
YPR132W
YPR178W
YPR182W
YPR187W
YPR190C
Complex 236	18	1	From subnetworks: 5
YBR112C
YBR196C
YCR084C
YCR096C
YDR211W
YER025W
YGR083C
YJL138C
YJR007W
YJR009C
YKR026C
YLR044C
YLR291C
YNL167C
YOL139C
YOR260W
YPL070W
YPL237W
Complex 240	107	1	From subnetworks: 5
YAL007C
YAL018C
YAR002C-A
YAR027W
YBL105C
YBR036C
YBR054W
YBR106W
YBR110W
YBR159W
YBR171W
YBR183W
YBR283C
YBR290W
YCL025C
YCL052C
YCR024C-A
YCR034W
YDL015C
YDL054C
YDL195W
YDL206W
YDL212W
YDL232W
YDR276C
YDR297W
YDR307W
YDR331W
YDR456W
YEL002C
YEL017C-A
YEL027W
YEL063C
YER026C
YFL041W
YFL048C
YFL062W
YGL022W
YGL051W
YGL104C
YGL200C
YGL226C-A
YGR060W
YGR191W
YGR260W
YGR284C
YGR289C
YHR007C
YHR026W
YHR110W
YHR123W
YHR133C
YHR140W
YHR142W
YIL016W
YIL109C
YIL120W
YIR022W
YJL002C
YJL117W
YJL196C
YJR010C-A
YJR015W
YJR117W
YKL008C
YKL065C
YKL154W
YKL212W
YLL023C
YLL028W
YLL061W
YLR004C
YLR018C
YLR034C
YLR083C
YLR241W
YLR292C
YLR372W
YLR378C
YML012W
YML048W
YML067C
YML075C
YMR149W
YMR215W
YMR264W
YNL044W
YNL048W
YNL101W
YNL125C
YNL130C
YNR013C
YOL003C
YOR016C
YOR085W
YOR103C
YOR254C
YPL076W
YPL085W
YPL094C
YPL227C
YPL264C
YPL274W
YPR028W
YPR156C
YPR181C
YPR198W
Complex 246	10	1	From subnetworks: 5
YAL055W
YDL065C
YDR244W
YDR265W
YGL153W
YGR133W
YLR191W
YMR026C
YNL214W
YOL044W
Complex 248	37	1	From subnetworks: 5
YAR002W
YDL116W
YDL207W
YDR002W
YDR335W
YDR395W
YER009W
YER165W
YFR002W
YGL092W
YGL097W
YGL100W
YGL172W
YGR119C
YGR218W
YIL063C
YIL115C
YJL041W
YJL057C
YJR042W
YJR074W
YKL057C
YKL068W
YKR082W
YLR178C
YLR208W
YLR293C
YLR335W
YLR347C
YML103C
YMR047C
YMR129W
YMR255W
YMR308C
YNL189W
YOR046C
YOR185C
Complex 253	78	1	From subnetworks: 5
YAL043C
YAR003W
YBR142W
YBR175W
YBR247C
YDL014W
YDL031W
YDL060W
YDL208W
YDL213C
YDR101C
YDR194C
YDR195W
YDR228C
YDR301W
YER006W
YER054C
YER126C
YER133W
YER164W
YFR028C
YGL003C
YGL019W
YGL044C
YGL111W
YGR090W
YGR156W
YGR245C
YHR052W
YHR088W
YHR089C
YHR119W
YHR170W
YIL035C
YJL069C
YJR093C
YKL009W
YKL014C
YKL018W
YKL059C
YKL112W
YKR002W
YKR081C
YLR074C
YLR106C
YLR115W
YLR175W
YLR277C
YMR049C
YMR055C
YMR061W
YMR128W
YMR229C
YNL002C
YNL061W
YNL110C
YNL124W
YNL175C
YNL207W
YNL222W
YNL230C
YNL317W
YNR053C
YOL077C
YOR005C
YOR039W
YOR056C
YOR061W
YOR179C
YOR250C
YOR272W
YPL012W
YPL043W
YPL093W
YPL138C
YPL204W
YPR016C
YPR107C
Complex 254	4	1	From subnetworks: 5
YCR046C
YDL049C
YMR289W
YOR311C
Complex 263	17	1	From subnetworks: 6
YBR154C
YDL140C
YDR404C
YGL070C
YGR186W
YIL021W
YJL140W
YLR384C
YMR312W
YOL005C
YOR151C
YOR224C
YPL086C
YPL101W
YPL129W
YPR093C
YPR187W
Complex 267	21	1	From subnetworks: 6
YBL093C
YBR193C
YBR253W
YCR081W
YDL005C
YDR308C
YGL025C
YGL151W
YHR041C
YHR058C
YKL028W
YKR062W
YLR071C
YMR112C
YNL236W
YNR010W
YOL051W
YOL135C
YOR174W
YPL248C
YPR070W
Complex 268	12	1	From subnetworks: 6
YAL035W
YBR079C
YDR091C
YDR429C
YGL130W
YLR192C
YMR146C
YMR309C
YNL062C
YOL087C
YOR361C
YPL228W
Complex 272	33	1	From subnetworks: 6
YAL021C
YBR081C
YBR198C
YCL010C
YCR042C
YCR093W
YDL165W
YDR167W
YDR176W
YDR216W
YDR443C
YEL009C
YER068W
YER148W
YGL112C
YGR092W
YGR134W
YGR252W
YGR274C
YIL038C
YKR036C
YLR055C
YML015C
YML098W
YMR227C
YMR236W
YNL025C
YNL288W
YNR052C
YPL011C
YPL042C
YPL254W
YPR072W
Complex 274	106	1	From subnetworks: 6
YAL007C
YAR002C-A
YAR027W
YBL105C
YBR036C
YBR054W
YBR106W
YBR110W
YBR159W
YBR171W
YBR183W
YBR283C
YBR290W
YBR293W
YCL025C
YCL052C
YCR024C-A
YCR034W
YDL015C
YDL054C
YDL195W
YDL206W
YDL212W
YDL232W
YDR276C
YDR297W
YDR307W
YDR331W
YDR456W
YEL002C
YEL017C-A
YEL027W
YEL063C
YER026C
YFL041W
YFL048C
YFL062W
YGL022W
YGL051W
YGL104C
YGL200C
YGL226C-A
YGR060W
YGR191W
YGR260W
YGR284C
YGR289C
YHR007C
YHR026W
YHR110W
YHR123W
YHR133C
YHR140W
YHR142W
YIL016W
YIL109C
YIL120W
YIR022W
YJL002C
YJL117W
YJL196C
YJR010C-A
YJR015W
YJR117W
YKL008C
YKL065C
YKL154W
YKL212W
YLL023C
YLL028W
YLL061W
YLR004C
YLR034C
YLR080W
YLR083C
YLR241W
YLR372W
YLR378C
YML012W
YML048W
YML067C
YML075C
YMR149W
YMR215W
YMR264W
YNL044W
YNL048W
YNL101W
YNL125C
YNL130C
YNR013C
YOL003C
YOR016C
YOR085W
YOR103C
YOR254C
YPL076W
YPL085W
YPL094C
YPL227C
YPL264C
YPL274W
YPR028W
YPR156C
YPR181C
YPR198W
Complex 276	15	1	From subnetworks: 6
YBL050W
YBL078C
YBR288C
YDR468C
YGL095C
YGR261C
YHR171W
YJL024C
YKL196C
YLR093C
YMR197C
YNR007C
YOL018C
YOR106W
YPL195W
Complex 282	22	1	From subnetworks: 6
YAL043C
YAR003W
YBR175W
YDR195W
YDR228C
YDR301W
YER054C
YER133W
YGR156W
YHR119W
YJR093C
YKL018W
YKL059C
YKR002W
YLR115W
YLR277C
YNL222W
YNL317W
YOR179C
YOR250C
YPL138C
YPR107C
Complex 285	22	1	From subnetworks: 6
YBR010W
YDR190C
YDR224C
YDR225W
YDR334W
YDR359C
YDR485C
YFL024C
YFL039C
YHR090C
YHR099W
YHR179W
YJL005W
YJL081C
YLL050C
YML041C
YNL030W
YNL107W
YOL012C
YOR244W
YPL235W
YPR023C
Complex 286	11	1	From subnetworks: 6
YBR146W
YBR251W
YDR041W
YDR347W
YGR215W
YHL004W
YJR113C
YNL137C
YNL306W
YOR243C
YPL118W
Complex 287	9	1	From subnetworks: 6
YDL074C
YEL043W
YFL008W
YFR031C
YJL074C
YJR112W
YMR065W
YNL084C
YPR141C
Complex 289	13	1	From subnetworks: 6
YBR247C
YDL060W
YER082C
YGR090W
YHR148W
YJL069C
YJR002W
YKL143W
YMR093W
YNL075W
YNL207W
YOR056C
YPL012W
Complex 290	35	1	From subnetworks: 6
YBR142W
YBR267W
YDL031W
YDL208W
YDL213C
YDR101C
YER006W
YER126C
YGL099W
YGL111W
YGR245C
YHR052W
YHR066W
YHR088W
YHR089C
YHR170W
YKL009W
YKL014C
YKL172W
YKR081C
YLR074C
YLR175W
YMR049C
YNL002C
YNL061W
YNL110C
YNL124W
YNL175C
YNL230C
YNR053C
YOR005C
YOR272W
YPL043W
YPL093W
YPR016C
Complex 291	13	1	From subnetworks: 6
YBL035C
YBR087W
YDR004W
YER173W
YGL081W
YHR191C
YIR008C
YJR068W
YNL102W
YNL290W
YOL094C
YOR144C
YOR217W
Complex 292	32	1	From subnetworks: 6
YAL015C
YBL007C
YCR009C
YCR088W
YDL017W
YDL059C
YDL145C
YDL200C
YDR238C
YDR388W
YFR024C-A
YFR051C
YGL137W
YHR016C
YIL004C
YIL076W
YIL147C
YJL151C
YJR063W
YLL011W
YLR078C
YLR268W
YNL113W
YNL243W
YNL287W
YOR181W
YOR210W
YOR341W
YPL010W
YPL246C
YPR010C
YPR110C
Complex 293	72	1	From subnetworks: 6
YBL026W
YBR055C
YBR094W
YBR119W
YBR188C
YBR217W
YBR234C
YCR002C
YCR077C
YDL029W
YDL047W
YDL160C
YDL225W
YDR143C
YDR235W
YDR283C
YDR378C
YDR416W
YDR473C
YEL015W
YER029C
YER112W
YER146W
YER172C
YFL017W-A
YGL120C
YGL128C
YGR013W
YGR074W
YGR091W
YHR030C
YHR086W
YHR107C
YHR165C
YIL062C
YJL124C
YJR022W
YJR050W
YJR065C
YKL012W
YKL013C
YKL129C
YKL173W
YLL036C
YLR117C
YLR147C
YLR264W
YLR275W
YLR298C
YLR314C
YLR337C
YLR370C
YLR438C-A
YML046W
YMR109W
YMR125W
YMR213W
YNL118C
YNL147W
YNL251C
YNR035C
YOL149W
YOR308C
YOR320C
YPL140C
YPL178W
YPL190C
YPR082C
YPR101W
YPR132W
YPR178W
YPR182W
Complex 294	4	1	From subnetworks: 6
YGR078C
YLR212C
YML094W
YNL153C
Complex 295	29	1	From subnetworks: 7
YAL021C
YBR081C
YBR198C
YCL010C
YCR042C
YCR093W
YDL165W
YDR167W
YDR216W
YDR443C
YEL009C
YER148W
YGL112C
YGR092W
YGR134W
YGR252W
YGR274C
YIL038C
YKR036C
YLR055C
YML015C
YML098W
YMR227C
YMR236W
YNL288W
YNR052C
YPL011C
YPL042C
YPR072W
Complex 296	12	1	From subnetworks: 7
YDL074C
YEL043W
YFL008W
YFR031C
YIL026C
YIR017C
YJL074C
YJR112W
YMR065W
YMR198W
YNL084C
YPR141C
Complex 297	11	1	From subnetworks: 7
YER040W
YER093C
YHR186C
YIR023W
YJR066W
YKL203C
YMR068W
YNL006W
YNL229C
YNL314W
YPL180W
Complex 301	9	1	From subnetworks: 7
YBR289W
YER162C
YFL049W
YHL025W
YMR033W
YNR023W
YOR038C
YOR290C
YPL016W
Complex 302	3	1	From subnetworks: 7
YDR480W
YHR084W
YPL049C
Complex 303	6	1	From subnetworks: 7
YDR207C
YJR094C
YKR048C
YMR139W
YNL078W
YOL070C
Complex 306	53	1	From subnetworks: 7
YAL016W
YBL039C
YBL041W
YBR272C
YCL018W
YDL007W
YDL097C
YDL134C
YDL147W
YDL188C
YDR394W
YDR427W
YEL037C
YER012W
YER021W
YER094C
YFR004W
YFR010W
YFR050C
YFR052W
YGL004C
YGL011C
YGL048C
YGR135W
YGR161C
YGR232W
YGR240C
YGR253C
YGR262C
YHL030W
YHR027C
YHR200W
YJL001W
YJL008C
YJL130C
YKL145W
YLR180W
YLR259C
YLR421C
YML092C
YMR205C
YMR276W
YMR314W
YNL064C
YOL038W
YOR117W
YOR157C
YOR259C
YOR261C
YOR362C
YPL144W
YPR103W
YPR108W
Complex 308	102	1	From subnetworks: 7
YAL007C
YAR002C-A
YAR027W
YBL105C
YBR036C
YBR106W
YBR110W
YBR159W
YBR183W
YBR283C
YBR290W
YBR293W
YCL025C
YCL052C
YCR024C-A
YCR034W
YDL015C
YDL054C
YDL195W
YDL206W
YDL212W
YDL232W
YDR276C
YDR297W
YDR307W
YDR331W
YDR456W
YEL002C
YEL017C-A
YEL027W
YEL063C
YER026C
YFL041W
YFL048C
YFL062W
YGL022W
YGL051W
YGL104C
YGL200C
YGL226C-A
YGR060W
YGR191W
YGR260W
YGR284C
YGR289C
YHR007C
YHR026W
YHR110W
YHR123W
YHR133C
YHR140W
YHR142W
YIL016W
YIL109C
YIR022W
YJL002C
YJL117W
YJL196C
YJR010C-A
YJR015W
YJR117W
YKL008C
YKL065C
YKL154W
YKL212W
YLL023C
YLL028W
YLL061W
YLR004C
YLR018C
YLR034C
YLR080W
YLR083C
YLR241W
YLR372W
YLR378C
YML012W
YML048W
YML067C
YML075C
YMR149W
YMR215W
YMR264W
YNL044W
YNL048W
YNL101W
YNL125C
YNL130C
YNR013C
YOL003C
YOR016C
YOR085W
YOR103C
YPL076W
YPL085W
YPL227C
YPL264C
YPL274W
YPR028W
YPR156C
YPR181C
YPR198W
Complex 311	3	1	From subnetworks: 7
YMR186W
YOR027W
YPL240C
Complex 313	9	1	From subnetworks: 7
YBL021C
YDL013W
YDR277C
YGL237C
YJL128C
YLR006C
YMR022W
YNR031C
YOR358W
Complex 314	23	1	From subnetworks: 7
YAL043C
YAR003W
YBR175W
YDR195W
YDR228C
YDR301W
YER054C
YER133W
YGR156W
YHR119W
YJL033W
YJR093C
YKL018W
YKL059C
YKR002W
YLR115W
YLR277C
YNL222W
YNL317W
YOR179C
YOR250C
YPL138C
YPR107C
Complex 317	10	1	From subnetworks: 7
YAL055W
YDL065C
YDR244W
YDR265W
YDR329C
YGL153W
YGR133W
YLR191W
YMR026C
YOL044W
Complex 319	31	1	From subnetworks: 7
YAL011W
YBR010W
YBR231C
YCL040W
YDR190C
YDR224C
YDR225W
YDR334W
YDR359C
YDR485C
YFL024C
YFL039C
YGR002C
YHR090C
YHR099W
YHR179W
YJL005W
YJL081C
YJL098W
YLL050C
YLR399C
YML041C
YMR092C
YNL030W
YNL107W
YNL138W
YOL012C
YOL054W
YOR244W
YPL235W
YPR023C
Complex 320	10	1	From subnetworks: 7
YBR247C
YDL060W
YER082C
YGR090W
YHR148W
YJL069C
YJR002W
YNL075W
YNL207W
YPL012W
Complex 321	40	1	From subnetworks: 7
YBR142W
YBR267W
YCR072C
YDL031W
YDL213C
YDR060W
YDR101C
YER006W
YER126C
YGL099W
YGL111W
YGR245C
YHR052W
YHR066W
YHR088W
YHR089C
YHR170W
YHR197W
YKL009W
YKL014C
YKL172W
YKR081C
YLL008W
YLR074C
YLR106C
YMR049C
YMR290C
YNL002C
YNL061W
YNL110C
YNL124W
YNL175C
YNL230C
YNR053C
YOL077C
YOR272W
YPL043W
YPL093W
YPL211W
YPR016C
Complex 322	32	1	From subnetworks: 7
YAL015C
YBL007C
YCR009C
YCR088W
YDL017W
YDL059C
YDL145C
YDL200C
YDR238C
YDR388W
YFR024C-A
YFR051C
YGL137W
YHR016C
YIL004C
YIL076W
YIL147C
YJL151C
YJR063W
YLL011W
YLR078C
YLR268W
YNL094W
YNL113W
YNL243W
YNL287W
YOR181W
YOR341W
YPL010W
YPL246C
YPR010C
YPR110C
Complex 323	74	1	From subnetworks: 7
YAL032C
YBL026W
YBR055C
YBR119W
YBR188C
YBR217W
YBR234C
YCR002C
YCR077C
YDL029W
YDL047W
YDL160C
YDL225W
YDR143C
YDR235W
YDR283C
YDR378C
YDR416W
YDR473C
YEL015W
YER029C
YER112W
YER146W
YER172C
YFL017W-A
YGL120C
YGL128C
YGR013W
YGR074W
YGR091W
YHR030C
YHR086W
YHR107C
YHR165C
YIL062C
YJL124C
YJR022W
YJR050W
YJR065C
YKL012W
YKL013C
YKL129C
YKL173W
YLL036C
YLR117C
YLR147C
YLR264W
YLR275W
YLR298C
YLR314C
YLR337C
YLR370C
YLR438C-A
YML049C
YMR109W
YMR125W
YMR213W
YMR288W
YNL118C
YNL147W
YNL251C
YNR035C
YOL149W
YOR308C
YOR320C
YPL140C
YPL151C
YPL178W
YPL190C
YPR082C
YPR101W
YPR132W
YPR178W
YPR182W
Complex 324	11	1	From subnetworks: 7
YBR049C
YBR245C
YDR303C
YFR037C
YGL133W
YIL126W
YKR001C
YLR176C
YLR357W
YOR304W
YPL082C
Complex 325	8	1	From subnetworks: 8
YFL033C
YGR267C
YHR135C
YIL033C
YIR034C
YJL164C
YPL031C
YPL203W
Complex 326	4	1	From subnetworks: 8
YDL030W
YJL203W
YML049C
YMR288W
Complex 327	10	1	From subnetworks: 8
YDL074C
YEL043W
YFL008W
YFR031C
YIL026C
YJL074C
YJR112W
YMR198W
YNL084C
YPR141C
Complex 328	14	1	From subnetworks: 8
YER040W
YER093C
YHR186C
YIR023W
YJL110C
YJR066W
YKL203C
YKR034W
YMR068W
YNL006W
YNL229C
YNL314W
YOL078W
YPL180W
Complex 331	10	1	From subnetworks: 8
YBL008W
YBR289W
YFL049W
YHL025W
YMR033W
YNR023W
YOR038C
YOR290C
YPL016W
YPR034W
Complex 333	14	1	From subnetworks: 8
YAL035W
YBR079C
YDR091C
YDR429C
YGL130W
YLR192C
YMR146C
YMR309C
YNL062C
YNL244C
YOL087C
YOR361C
YPR041W
YPR086W
Complex 335	51	1	From subnetworks: 8
YAL021C
YBL093C
YBR081C
YBR193C
YBR198C
YBR253W
YCL010C
YCR042C
YCR093W
YDL005C
YDL165W
YDR167W
YDR176W
YDR216W
YDR308C
YDR443C
YEL009C
YER022W
YER068W
YER148W
YGL025C
YGL112C
YGR092W
YGR134W
YGR252W
YGR274C
YHR041C
YHR058C
YIL038C
YKL028W
YKR036C
YKR062W
YLR055C
YLR071C
YML015C
YML098W
YMR112C
YMR236W
YNL025C
YNL236W
YNL288W
YNR010W
YNR052C
YOL051W
YOL135C
YOR174W
YPL011C
YPL042C
YPL248C
YPL254W
YPR072W
Complex 337	165	1	From subnetworks: 8
YAL007C
YAR002C-A
YAR002W
YAR027W
YBL032W
YBL105C
YBR036C
YBR054W
YBR106W
YBR110W
YBR159W
YBR171W
YBR183W
YBR196C
YBR243C
YBR283C
YBR290W
YBR293W
YCL025C
YCL037C
YCL052C
YCR024C-A
YCR034W
YDL015C
YDL054C
YDL116W
YDL195W
YDL206W
YDL207W
YDL210W
YDL212W
YDL232W
YDR002W
YDR132C
YDR211W
YDR276C
YDR297W
YDR307W
YDR331W
YDR335W
YDR395W
YDR456W
YEL002C
YEL017C-A
YEL027W
YEL063C
YER009W
YER025W
YER026C
YER165W
YFL041W
YFL048C
YFL062W
YFR002W
YGL022W
YGL051W
YGL092W
YGL097W
YGL100W
YGL104C
YGL172W
YGL200C
YGL226C-A
YGR060W
YGR083C
YGR119C
YGR162W
YGR191W
YGR260W
YGR284C
YGR289C
YHL034C
YHR007C
YHR026W
YHR110W
YHR123W
YHR133C
YHR140W
YHR142W
YIL016W
YIL063C
YIL109C
YIL114C
YIL115C
YIR022W
YJL002C
YJL041W
YJL057C
YJL117W
YJL138C
YJL196C
YJR007W
YJR010C-A
YJR015W
YJR042W
YJR074W
YJR117W
YKL008C
YKL057C
YKL065C
YKL068W
YKL154W
YKL212W
YKR026C
YKR082W
YLL023C
YLL028W
YLL061W
YLR004C
YLR034C
YLR044C
YLR080W
YLR083C
YLR178C
YLR208W
YLR241W
YLR291C
YLR293C
YLR335W
YLR347C
YLR372W
YLR378C
YML012W
YML048W
YML067C
YML075C
YML103C
YMR047C
YMR058W
YMR129W
YMR149W
YMR153W
YMR215W
YMR255W
YMR264W
YMR308C
YNL044W
YNL048W
YNL101W
YNL125C
YNL130C
YNL189W
YNR013C
YOL003C
YOL139C
YOR016C
YOR020C
YOR046C
YOR085W
YOR103C
YOR185C
YOR254C
YOR260W
YPL076W
YPL085W
YPL094C
YPL227C
YPL237W
YPL264C
YPL274W
YPR028W
YPR156C
YPR181C
YPR192W
YPR198W
Complex 340	16	1	From subnetworks: 8
YCR035C
YDL111C
YDR280W
YGL213C
YGR095C
YGR158C
YGR195W
YHR069C
YHR081W
YLR398C
YNL232W
YOL021C
YOL142W
YOR001W
YOR076C
YOR326W
Complex 343	4	1	From subnetworks: 8
YAL029C
YBR109C
YBR130C
YGL106W
Complex 344	29	1	From subnetworks: 8
YAL011W
YBR010W
YBR140C
YBR231C
YDR190C
YDR224C
YDR225W
YDR334W
YDR359C
YDR485C
YFL039C
YGR002C
YHR090C
YHR099W
YHR179W
YJL005W
YJL081C
YLL050C
YLR310C
YLR399C
YML041C
YNL030W
YNL098C
YNL107W
YOL012C
YOR101W
YOR244W
YPL235W
YPR023C
Complex 345	12	1	From subnetworks: 8
YBR146W
YBR251W
YDR041W
YDR347W
YGR215W
YHL004W
YJR101W
YJR113C
YNL137C
YNL306W
YOR243C
YPL118W
Complex 346	6	1	From subnetworks: 8
YAR014C
YDL040C
YGR285C
YHR013C
YHR064C
YMR116C
Complex 347	336	1	From subnetworks: 8
YAL015C
YAL016W
YAL043C
YAR003W
YAR007C
YBL007C
YBL026W
YBL035C
YBL039C
YBL041W
YBL099W
YBR055C
YBR087W
YBR088C
YBR094W
YBR103W
YBR119W
YBR142W
YBR154C
YBR175W
YBR217W
YBR234C
YBR247C
YBR267W
YBR272C
YBR279W
YCL008C
YCL018W
YCL059C
YCR002C
YCR009C
YCR033W
YCR072C
YCR077C
YCR088W
YDL007W
YDL014W
YDL017W
YDL020C
YDL029W
YDL031W
YDL047W
YDL059C
YDL060W
YDL097C
YDL126C
YDL134C
YDL140C
YDL145C
YDL147W
YDL150W
YDL160C
YDL188C
YDL200C
YDL213C
YDL225W
YDR004W
YDR060W
YDR097C
YDR101C
YDR129C
YDR143C
YDR155C
YDR189W
YDR194C
YDR195W
YDR228C
YDR235W
YDR238C
YDR260C
YDR283C
YDR298C
YDR299W
YDR301W
YDR377W
YDR378C
YDR388W
YDR394W
YDR404C
YDR416W
YDR427W
YDR449C
YDR473C
YDR496C
YEL015W
YEL037C
YER006W
YER012W
YER021W
YER029C
YER054C
YER082C
YER094C
YER112W
YER126C
YER133W
YER146W
YER164W
YER172C
YER173W
YFL017W-A
YFR004W
YFR010W
YFR021W
YFR024C-A
YFR040W
YFR050C
YFR051C
YFR052W
YFR053C
YGL004C
YGL011C
YGL019W
YGL048C
YGL070C
YGL081W
YGL099W
YGL111W
YGL120C
YGL128C
YGL137W
YGL178W
YGL190C
YGR013W
YGR063C
YGR074W
YGR090W
YGR091W
YGR135W
YGR145W
YGR161C
YGR186W
YGR232W
YGR240C
YGR245C
YGR253C
YGR254W
YGR262C
YHL030W
YHR016C
YHR027C
YHR030C
YHR052W
YHR066W
YHR086W
YHR088W
YHR089C
YHR107C
YHR119W
YHR165C
YHR170W
YHR191C
YHR197W
YHR200W
YIL004C
YIL021W
YIL035C
YIL062C
YIL075C
YIL076W
YIL112W
YIL147C
YIL148W
YIR008C
YJL001W
YJL008C
YJL033W
YJL069C
YJL109C
YJL124C
YJL130C
YJL140W
YJL151C
YJL172W
YJL173C
YJR022W
YJR045C
YJR050W
YJR063W
YJR065C
YJR068W
YJR121W
YJR138W
YKL009W
YKL012W
YKL013C
YKL016C
YKL018W
YKL059C
YKL112W
YKL129C
YKL143W
YKL144C
YKL145W
YKL172W
YKL173W
YKR002W
YKR025W
YKR029C
YKR081C
YLL008W
YLL011W
YLL021W
YLL036C
YLR015W
YLR064W
YLR074C
YLR078C
YLR106C
YLR113W
YLR115W
YLR147C
YLR175W
YLR180W
YLR197W
YLR259C
YLR264W
YLR268W
YLR275W
YLR276C
YLR277C
YLR298C
YLR319C
YLR337C
YLR362W
YLR370C
YLR384C
YLR418C
YLR421C
YLR438C-A
YML010W
YML032C
YML046W
YML081C-A
YML092C
YML109W
YMR049C
YMR093W
YMR109W
YMR125W
YMR205C
YMR213W
YMR229C
YMR273C
YMR276W
YMR290C
YMR312W
YMR314W
YNL002C
YNL061W
YNL064C
YNL094W
YNL102W
YNL110C
YNL113W
YNL118C
YNL124W
YNL147W
YNL175C
YNL182C
YNL207W
YNL222W
YNL230C
YNL243W
YNL251C
YNL271C
YNL287W
YNL290W
YNL317W
YNR035C
YNR053C
YOL005C
YOL038W
YOL068C
YOL077C
YOL094C
YOL133W
YOL149W
YOR005C
YOR039W
YOR056C
YOR061W
YOR116C
YOR117W
YOR123C
YOR144C
YOR151C
YOR157C
YOR179C
YOR181W
YOR206W
YOR207C
YOR210W
YOR217W
YOR224C
YOR250C
YOR259C
YOR261C
YOR272W
YOR308C
YOR320C
YOR341W
YOR362C
YPL010W
YPL012W
YPL043W
YPL065W
YPL078C
YPL086C
YPL093W
YPL101W
YPL129W
YPL138C
YPL140C
YPL144W
YPL151C
YPL178W
YPL190C
YPL211W
YPL246C
YPR010C
YPR016C
YPR020W
YPR082C
YPR093C
YPR101W
YPR103W
YPR107C
YPR108W
YPR110C
YPR132W
YPR144C
YPR178W
YPR182W
YPR187W
YPR190C
Complex 348	3	1	From subnetworks: 9
YBR136W
YBR143C
YLR304C
Complex 349	6	1	From subnetworks: 9
YBL084C
YDL008W
YFR036W
YKL022C
YNL172W
YOR249C
Complex 350	50	1	From subnetworks: 9
YAL021C
YBL093C
YBR081C
YBR193C
YBR198C
YBR253W
YCL010C
YCR042C
YCR081W
YCR093W
YDL005C
YDL165W
YDR145W
YDR167W
YDR176W
YDR308C
YEL009C
YER022W
YER068W
YER148W
YGL112C
YGR092W
YGR134W
YGR252W
YGR274C
YHR041C
YHR058C
YIL038C
YKL028W
YKR036C
YKR062W
YLR055C
YLR071C
YML015C
YML098W
YMR005W
YMR112C
YMR227C
YMR236W
YNL236W
YNL288W
YNR010W
YNR052C
YOL051W
YOL135C
YOR174W
YPL011C
YPL254W
YPR070W
YPR072W
Complex 352	7	1	From subnetworks: 9
YDR028C
YDR099W
YDR477W
YER027C
YER177W
YGL115W
YGL208W
Complex 355	71	1	From subnetworks: 9
YAL032C
YBL026W
YBR055C
YBR094W
YBR119W
YCR002C
YCR077C
YDL029W
YDL030W
YDL047W
YDL098C
YDL160C
YDL225W
YDR143C
YDR235W
YDR283C
YDR378C
YDR416W
YDR473C
YEL015W
YER029C
YER112W
YER146W
YER172C
YFL017W-A
YFR040W
YGR013W
YGR074W
YGR091W
YGR129W
YHR030C
YHR086W
YHR107C
YHR165C
YJL124C
YJL203W
YJR022W
YJR050W
YJR076C
YKL012W
YKL173W
YLL036C
YLR147C
YLR264W
YLR275W
YLR298C
YLR314C
YLR438C-A
YML046W
YML049C
YMR125W
YMR213W
YMR240C
YMR288W
YNL118C
YNL147W
YNL166C
YNL251C
YOL149W
YOR159C
YOR308C
YOR320C
YPL140C
YPL151C
YPL178W
YPL190C
YPR082C
YPR101W
YPR132W
YPR178W
YPR182W
Complex 356	14	1	From subnetworks: 9
YER040W
YER093C
YHR186C
YIR023W
YJL110C
YJR066W
YKL203C
YKR034W
YNL006W
YNL021W
YNL229C
YNL314W
YOL078W
YPL180W
Complex 357	17	1	From subnetworks: 9
YBL032W
YBR196C
YCL037C
YDR211W
YER025W
YGL049C
YGR083C
YGR162W
YHL034C
YJL138C
YJR007W
YKR026C
YLR044C
YLR291C
YOL139C
YOR260W
YPL237W
Complex 358	5	1	From subnetworks: 9
YLL021W
YLR113W
YLR319C
YLR362W
YNL271C
Complex 359	3	1	From subnetworks: 9
YLL050C
YMR092C
YNL138W
Complex 360	25	1	From subnetworks: 9
YAL041W
YBL085W
YBR103W
YBR200W
YCR033W
YDR155C
YDR309C
YDR310C
YER114C
YER124C
YGL233W
YGR152C
YGR270W
YHL007C
YIL112W
YKR029C
YKR101W
YLR229C
YML109W
YMR273C
YNL298W
YOL068C
YOR127W
YOR279C
YPL115C
Complex 361	25	1	From subnetworks: 9
YBR154C
YDL140C
YDL150W
YDR045C
YDR404C
YGL070C
YGR200C
YIL021W
YJL011C
YJL140W
YKL110C
YKL144C
YKR025W
YLR384C
YMR312W
YNL151C
YNR003C
YOL005C
YOR116C
YOR151C
YOR207C
YOR224C
YPL086C
YPL101W
YPR190C
Complex 363	8	1	From subnetworks: 9
YBR279W
YGL207W
YGL244W
YLR418C
YML010W
YML069W
YOL145C
YOR123C
Complex 365	8	1	From subnetworks: 9
YDL132W
YDR054C
YDR328C
YFL009W
YJR090C
YLR079W
YLR224W
YOR057W
Complex 371	17	1	From subnetworks: 9
YAL035W
YBR079C
YDR091C
YDR429C
YEL056W
YGL130W
YLL022C
YLR192C
YMR146C
YMR309C
YNL062C
YNL244C
YOR361C
YPL001W
YPL228W
YPR041W
YPR086W
Complex 372	14	1	From subnetworks: 9
YBL068W
YBR126C
YDR074W
YDR207C
YER099C
YHL011C
YJR094C
YKL181W
YML099C
YML100W
YMR042W
YMR043W
YMR139W
YOL061W
Complex 374	79	1	From subnetworks: 9
YAL016W
YBL035C
YBL039C
YBL041W
YBL099W
YBR087W
YCL018W
YDL007W
YDL097C
YDL134C
YDL147W
YDL188C
YDR004W
YDR298C
YDR377W
YDR394W
YDR427W
YEL037C
YER012W
YER021W
YER094C
YER171W
YER173W
YFL016C
YFR004W
YFR010W
YFR050C
YFR052W
YGL004C
YGL011C
YGL048C
YGR135W
YGR161C
YGR232W
YGR240C
YGR253C
YGR254W
YGR262C
YHR027C
YHR191C
YHR200W
YIR008C
YJL001W
YJL008C
YJL130C
YJR045C
YJR068W
YJR121W
YKL016C
YKL117W
YKL145W
YLR180W
YLR259C
YLR421C
YML081C-A
YML092C
YMR186W
YMR205C
YMR276W
YMR314W
YNL064C
YNL102W
YNL290W
YOL038W
YOL094C
YOR027W
YOR117W
YOR144C
YOR157C
YOR217W
YOR259C
YOR261C
YOR362C
YPL078C
YPL144W
YPL240C
YPR020W
YPR103W
YPR108W
Complex 375	8	1	From subnetworks: 9
YDL065C
YDR244W
YDR329C
YGL153W
YLR063W
YLR191W
YMR026C
YOL044W
Complex 376	3	1	From subnetworks: 9
YBR077C
YGR201C
YOR045W
Complex 378	5	1	From subnetworks: 9
YBL006C
YDR013W
YDR489W
YFR043C
YJL072C
Complex 379	13	1	From subnetworks: 9
YDL226C
YDR100W
YER031C
YFL005W
YFL038C
YGL161C
YGL198W
YGL210W
YGR172C
YKR014C
YNL263C
YOR089C
YPL095C
Complex 380	10	1	From subnetworks: 9
YBR127C
YDL185W
YEL051W
YGR020C
YHR060W
YKL080W
YMR054W
YOR270C
YOR332W
YPR036W
Complex 381	7	1	From subnetworks: 9
YBR234C
YIL062C
YJR065C
YKL013C
YLR370C
YMR109W
YNR035C
Complex 382	3	1	From subnetworks: 9
YAR007C
YJL173C
YML032C
Complex 383	7	1	From subnetworks: 9
YBL050W
YDR468C
YGL095C
YKL196C
YLR093C
YMR197C
YOR106W
Complex 384	3	1	From subnetworks: 9
YLR310C
YNL098C
YOR101W
Complex 385	6	1	From subnetworks: 9
YBR060C
YJL194W
YLL004W
YML065W
YNL261W
YPR162C
Complex 387	11	1	From subnetworks: 9
YBL007C
YBR205W
YFR024C-A
YGR268C
YHR114W
YIR006C
YJL151C
YKR030W
YLR064W
YNL084C
YPL246C
Complex 391	6	1	From subnetworks: 9
YBL023C
YBR202W
YDR052C
YEL032W
YLR274W
YOR178C
Complex 392	24	1	From subnetworks: 9
YAL043C
YAR003W
YBR175W
YDR195W
YDR228C
YDR301W
YDR469W
YER133W
YGR156W
YHR119W
YJL033W
YJR093C
YKL018W
YKL059C
YKR002W
YLR015W
YLR277C
YMR061W
YNL222W
YNL317W
YOR179C
YOR250C
YPL138C
YPR107C
Complex 395	4	1	From subnetworks: 9
YFR031C
YIL079C
YML056C
YOL115W
Complex 396	29	1	From subnetworks: 9
YAR002W
YDL116W
YDR002W
YDR192C
YDR335W
YER009W
YER165W
YFR002W
YGL092W
YGL097W
YGL100W
YGL172W
YGR119C
YIL063C
YJR042W
YJR074W
YKL057C
YKL068W
YKR082W
YLR178C
YLR208W
YLR293C
YLR335W
YLR347C
YML103C
YMR047C
YMR129W
YNL189W
YOR185C
Complex 398	14	1	From subnetworks: 9
YBL014C
YBL090W
YBR146W
YBR251W
YDR041W
YDR347W
YGR215W
YHL004W
YJR101W
YNL137C
YNL306W
YOR158W
YOR243C
YPL118W
Complex 401	5	1	From subnetworks: 9
YHR068W
YKL135C
YLR170C
YPL259C
YPR029C
Complex 403	98	1	From subnetworks: 9
YAL015C
YAR002C-A
YBR036C
YBR106W
YBR110W
YBR159W
YBR183W
YBR283C
YBR290W
YCL025C
YCR034W
YDL015C
YDL054C
YDL059C
YDL145C
YDL195W
YDL200C
YDL212W
YDL232W
YDR189W
YDR238C
YDR276C
YDR297W
YDR307W
YDR331W
YEL002C
YEL017C-A
YEL027W
YEL063C
YER026C
YFL041W
YFL048C
YFR051C
YGL022W
YGL051W
YGL137W
YGL200C
YGL226C-A
YGR060W
YGR260W
YGR284C
YGR289C
YHR026W
YHR110W
YHR123W
YHR133C
YHR142W
YIL004C
YIL016W
YIL076W
YIL109C
YIL147C
YJL002C
YJL117W
YJL196C
YJR010C-A
YJR015W
YJR117W
YKL008C
YKL065C
YKL154W
YKL212W
YLL023C
YLL028W
YLR018C
YLR026C
YLR034C
YLR078C
YLR268W
YLR372W
YML012W
YML048W
YML067C
YML075C
YML123C
YMR058W
YMR149W
YMR215W
YNL048W
YNL049C
YNL101W
YNL113W
YNL130C
YNL287W
YOR016C
YOR085W
YOR103C
YPL010W
YPL076W
YPL085W
YPL227C
YPL264C
YPL274W
YPR028W
YPR110C
YPR156C
YPR181C
YPR198W
Complex 404	3	1	From subnetworks: 9
YDR181C
YMR127C
YOR213C
Complex 406	50	1	From subnetworks: 9
YBR142W
YBR267W
YCR072C
YDL031W
YDL213C
YDR060W
YDR101C
YDR496C
YER006W
YER126C
YER164W
YGL019W
YGL099W
YGL111W
YGR103W
YGR245C
YHR052W
YHR066W
YHR088W
YHR089C
YHR170W
YHR197W
YIL035C
YKL009W
YKL014C
YKL021C
YKL112W
YKL172W
YKR081C
YLL008W
YLR074C
YLR175W
YMR049C
YMR290C
YNL002C
YNL061W
YNL110C
YNL175C
YNL182C
YNL230C
YNR053C
YOL077C
YOR039W
YOR061W
YOR206W
YOR272W
YPL043W
YPL093W
YPL211W
YPR016C
Complex 407	4	1	From subnetworks: 9
YDR080W
YLR248W
YLR396C
YPL045W
Complex 408	9	1	From subnetworks: 10
YBL084C
YDL008W
YDR118W
YFR036W
YHR166C
YKL022C
YLR102C
YNL172W
YOR249C
Complex 412	51	1	From subnetworks: 10
YBL026W
YBR094W
YBR119W
YCR077C
YDL030W
YDL160C
YDR235W
YDR378C
YDR416W
YDR473C
YEL015W
YER029C
YER112W
YER146W
YER172C
YFL017W-A
YGL120C
YGL128C
YGR013W
YGR074W
YGR091W
YGR129W
YHR086W
YHR165C
YJL124C
YJL203W
YJR022W
YJR050W
YKL012W
YKL173W
YLL036C
YLR147C
YLR264W
YLR438C-A
YML049C
YMR125W
YMR213W
YMR240C
YNL118C
YNL147W
YNL251C
YOL149W
YOR159C
YOR308C
YOR320C
YPL178W
YPL190C
YPR082C
YPR101W
YPR132W
YPR182W
Complex 414	3	1	From subnetworks: 10
YDR245W
YEL036C
YJL183W
Complex 418	21	1	From subnetworks: 10
YBL093C
YBR193C
YBR253W
YCR081W
YDL005C
YDR308C
YER022W
YGL151W
YHR041C
YHR058C
YKL028W
YKR062W
YLR071C
YMR112C
YNL236W
YNR010W
YOL051W
YOL135C
YOR174W
YPL248C
YPR070W
Complex 424	230	1	From subnetworks: 10
YAL015C
YAL016W
YAL021C
YAR007C
YBL007C
YBL035C
YBL039C
YBL041W
YBL099W
YBR055C
YBR081C
YBR087W
YBR088C
YBR103W
YBR154C
YBR198C
YBR234C
YBR272C
YCL008C
YCL010C
YCL018W
YCL024W
YCR002C
YCR009C
YCR033W
YCR042C
YCR088W
YCR093W
YDL007W
YDL017W
YDL020C
YDL029W
YDL047W
YDL059C
YDL097C
YDL126C
YDL134C
YDL140C
YDL145C
YDL147W
YDL150W
YDL165W
YDL188C
YDL200C
YDL225W
YDR004W
YDR097C
YDR129C
YDR143C
YDR145W
YDR155C
YDR167W
YDR189W
YDR216W
YDR238C
YDR260C
YDR298C
YDR377W
YDR388W
YDR394W
YDR404C
YDR427W
YDR443C
YDR507C
YEL009C
YEL037C
YEL056W
YER012W
YER021W
YER068W
YER094C
YER148W
YER171W
YER173W
YFL016C
YFR004W
YFR010W
YFR021W
YFR024C-A
YFR040W
YFR050C
YFR051C
YFR052W
YFR053C
YGL004C
YGL011C
YGL048C
YGL070C
YGL112C
YGL137W
YGL190C
YGR092W
YGR134W
YGR135W
YGR161C
YGR186W
YGR200C
YGR232W
YGR240C
YGR252W
YGR253C
YGR254W
YGR262C
YGR274C
YHL030W
YHR016C
YHR027C
YHR030C
YHR107C
YHR191C
YHR200W
YIL004C
YIL021W
YIL038C
YIL046W
YIL062C
YIL075C
YIL076W
YIL112W
YIL147C
YIL148W
YIL156W
YIR006C
YIR008C
YJL001W
YJL008C
YJL130C
YJL140W
YJL151C
YJL172W
YJL173C
YJR045C
YJR063W
YJR065C
YJR068W
YJR076C
YJR121W
YKL013C
YKL016C
YKL110C
YKL117W
YKL129C
YKL144C
YKL145W
YKR029C
YLL011W
YLL021W
YLL022C
YLR055C
YLR064W
YLR078C
YLR180W
YLR259C
YLR268W
YLR314C
YLR319C
YLR337C
YLR362W
YLR370C
YLR384C
YLR421C
YML015C
YML032C
YML081C-A
YML092C
YML098W
YML109W
YMR005W
YMR078C
YMR109W
YMR186W
YMR205C
YMR236W
YMR273C
YMR276W
YMR312W
YMR314W
YNL064C
YNL094W
YNL102W
YNL113W
YNL166C
YNL243W
YNL271C
YNL287W
YNL288W
YNL290W
YNR035C
YNR052C
YOL005C
YOL038W
YOL068C
YOL094C
YOL133W
YOR027W
YOR116C
YOR117W
YOR144C
YOR151C
YOR157C
YOR181W
YOR207C
YOR210W
YOR217W
YOR224C
YOR259C
YOR261C
YOR341W
YOR362C
YPL001W
YPL010W
YPL011C
YPL042C
YPL065W
YPL078C
YPL086C
YPL101W
YPL140C
YPL144W
YPL240C
YPL246C
YPR010C
YPR020W
YPR072W
YPR093C
YPR103W
YPR108W
YPR110C
YPR187W
YPR190C
Complex 426	32	1	From subnetworks: 10
YBL050W
YBL078C
YBL102W
YBR264C
YDL226C
YDR425W
YDR468C
YER031C
YFL005W
YFL038C
YGL095C
YGL161C
YGL198W
YGL210W
YGR172C
YGR261C
YHR171W
YKL196C
YKR014C
YLL043W
YLR093C
YML001W
YMR197C
YNL263C
YNL304W
YNR007C
YOL018C
YOR036W
YOR089C
YOR106W
YOR160W
YPL195W
Complex 427	3	1	From subnetworks: 10
YBR060C
YJL194W
YPR162C
Complex 429	21	1	From subnetworks: 10
YAL043C
YAR003W
YBR175W
YBR258C
YDR195W
YDR228C
YDR301W
YDR469W
YER133W
YGR156W
YHR119W
YKL018W
YKL059C
YKR002W
YLR277C
YNL222W
YNL317W
YOR179C
YOR250C
YPL138C
YPR107C
Complex 433	47	1	From subnetworks: 10
YAR002W
YBL032W
YBR196C
YCL037C
YDL116W
YDR002W
YDR211W
YDR335W
YER009W
YER025W
YER165W
YFR002W
YGL049C
YGL092W
YGL097W
YGL100W
YGL172W
YGR083C
YGR119C
YGR162W
YGR218W
YHL034C
YIL063C
YIR001C
YJL138C
YJR007W
YJR042W
YJR074W
YKL057C
YKL068W
YKR026C
YKR082W
YLR044C
YLR178C
YLR208W
YLR291C
YLR293C
YLR335W
YLR347C
YML103C
YMR047C
YMR129W
YNL189W
YOL139C
YOR185C
YOR260W
YPL237W
Complex 434	28	1	From subnetworks: 10
YBR010W
YBR231C
YCL040W
YDR190C
YDR224C
YDR225W
YDR334W
YDR359C
YDR485C
YFL039C
YGR002C
YHR090C
YHR099W
YHR179W
YJL005W
YJL081C
YJL098W
YLL050C
YLR399C
YML041C
YMR092C
YNL030W
YNL107W
YNL138W
YOL012C
YOR244W
YPL235W
YPR023C
Complex 437	107	1	From subnetworks: 10
YAL007C
YAR002C-A
YBL105C
YBR036C
YBR054W
YBR106W
YBR110W
YBR159W
YBR171W
YBR183W
YBR283C
YBR290W
YBR293W
YCL025C
YCR024C-A
YCR034W
YDL015C
YDL054C
YDL195W
YDL206W
YDL212W
YDL232W
YDR276C
YDR297W
YDR307W
YDR331W
YDR414C
YDR456W
YEL002C
YEL017C-A
YEL027W
YEL063C
YER005W
YER026C
YFL041W
YFL048C
YFL062W
YGL022W
YGL051W
YGL200C
YGL226C-A
YGR060W
YGR191W
YGR260W
YGR284C
YGR289C
YHR007C
YHR026W
YHR110W
YHR123W
YHR133C
YHR142W
YIL016W
YIL109C
YIR022W
YJL002C
YJL004C
YJL117W
YJL196C
YJR010C-A
YJR015W
YJR117W
YKL008C
YKL065C
YKL154W
YKL212W
YLL023C
YLL028W
YLL061W
YLR004C
YLR034C
YLR080W
YLR083C
YLR241W
YLR292C
YLR343W
YLR372W
YLR378C
YML012W
YML048W
YML067C
YML075C
YML123C
YMR058W
YMR149W
YMR215W
YMR264W
YNL044W
YNL048W
YNL101W
YNL130C
YNR013C
YOL003C
YOR016C
YOR085W
YOR103C
YOR254C
YPL076W
YPL085W
YPL094C
YPL227C
YPL264C
YPL274W
YPR028W
YPR156C
YPR181C
YPR198W
Complex 440	40	1	From subnetworks: 10
YBR142W
YBR267W
YDL031W
YDL208W
YDL213C
YDR060W
YDR101C
YER006W
YER126C
YGL099W
YGL111W
YGR245C
YHR052W
YHR066W
YHR088W
YHR089C
YHR170W
YHR197W
YKL009W
YKL014C
YKL172W
YKR081C
YLL008W
YLR074C
YLR175W
YMR049C
YNL002C
YNL061W
YNL110C
YNL124W
YNL175C
YNL182C
YNL230C
YNR053C
YOL077C
YOR272W
YPL043W
YPL093W
YPL211W
YPR016C
Complex 442	3	1	From subnetworks: 10
YDR027C
YDR484W
YJL029C
Complex 443	8	1	From subnetworks: 11
YBL084C
YDL008W
YFR036W
YHR166C
YKL022C
YLR102C
YNL172W
YOR249C
Complex 445	11	1	From subnetworks: 11
YAL040C
YBR135W
YBR160W
YDR130C
YER032W
YGR108W
YKR077W
YKR091W
YOR066W
YPL014W
YPR120C
Complex 446	83	1	From subnetworks: 11
YBL026W
YBR055C
YBR094W
YBR119W
YBR234C
YCL024W
YCR002C
YCR077C
YDL029W
YDL030W
YDL047W
YDL160C
YDL225W
YDR143C
YDR235W
YDR378C
YDR416W
YDR473C
YDR507C
YEL015W
YER029C
YER112W
YER146W
YER172C
YFL017W-A
YGL120C
YGL128C
YGR013W
YGR074W
YGR091W
YGR129W
YHR030C
YHR086W
YHR107C
YHR165C
YIL062C
YIL156W
YJL124C
YJL203W
YJR022W
YJR050W
YJR065C
YJR076C
YKL012W
YKL013C
YKL129C
YKL173W
YLL021W
YLL036C
YLR147C
YLR264W
YLR298C
YLR314C
YLR319C
YLR337C
YLR362W
YLR370C
YLR438C-A
YML046W
YML049C
YMR109W
YMR125W
YMR213W
YMR240C
YMR288W
YNL118C
YNL147W
YNL166C
YNL251C
YNL271C
YNR035C
YOL149W
YOR159C
YOR308C
YOR320C
YPL140C
YPL178W
YPL190C
YPR082C
YPR101W
YPR132W
YPR178W
YPR182W
Complex 447	12	1	From subnetworks: 11
YER040W
YER093C
YHR186C
YIR023W
YJL110C
YJR066W
YKL203C
YKR034W
YNL006W
YNL229C
YNL314W
YPL180W
Complex 449	24	1	From subnetworks: 11
YBR154C
YDL140C
YDL150W
YDR404C
YGL070C
YGR186W
YGR200C
YIL021W
YJL140W
YKL110C
YKL144C
YLR384C
YMR312W
YOL005C
YOR116C
YOR151C
YOR207C
YOR224C
YPL086C
YPL101W
YPL129W
YPR093C
YPR187W
YPR190C
Complex 451	6	1	From subnetworks: 11
YDR016C
YDR201W
YGL061C
YGR113W
YKR037C
YPL209C
Complex 452	6	1	From subnetworks: 11
YBR125C
YDR071C
YDR217C
YDR247W
YER089C
YPL153C
Complex 454	76	1	From subnetworks: 11
YAL016W
YBL035C
YBL039C
YBL041W
YBR087W
YBR088C
YBR272C
YCL018W
YDL007W
YDL020C
YDL097C
YDL134C
YDL147W
YDL188C
YDR004W
YDR394W
YDR427W
YEL037C
YER012W
YER021W
YER094C
YER171W
YER173W
YFL016C
YFR004W
YFR010W
YFR050C
YFR052W
YGL004C
YGL011C
YGL048C
YGL190C
YGR135W
YGR161C
YGR232W
YGR240C
YGR253C
YGR262C
YHL030W
YHR027C
YHR191C
YHR200W
YIL075C
YIR008C
YJL001W
YJL008C
YJL130C
YJR068W
YKL117W
YKL145W
YLR180W
YLR259C
YLR421C
YML092C
YMR078C
YMR186W
YMR205C
YMR276W
YMR314W
YNL064C
YNL102W
YNL290W
YOL038W
YOL094C
YOR027W
YOR117W
YOR144C
YOR157C
YOR217W
YOR259C
YOR261C
YOR362C
YPL144W
YPL240C
YPR103W
YPR108W
Complex 455	51	1	From subnetworks: 11
YAL021C
YBL093C
YBR081C
YBR193C
YBR198C
YBR253W
YCL010C
YCR093W
YDL005C
YDL165W
YDR167W
YDR176W
YDR216W
YDR308C
YDR443C
YEL009C
YER068W
YER148W
YGL025C
YGL112C
YGL151W
YGR092W
YGR104C
YGR134W
YGR252W
YGR274C
YHR041C
YHR058C
YIL038C
YKL028W
YKR036C
YKR062W
YLR055C
YLR071C
YML015C
YML098W
YMR112C
YMR227C
YMR236W
YNL236W
YNL288W
YNR010W
YNR052C
YOL051W
YOL135C
YOR174W
YPL011C
YPL042C
YPL248C
YPL254W
YPR072W
Complex 457	14	1	From subnetworks: 11
YBL102W
YDL226C
YER031C
YFL005W
YFL038C
YGL161C
YGL198W
YGL210W
YGR172C
YKR014C
YML001W
YNL263C
YOR036W
YOR089C
Complex 460	21	1	From subnetworks: 11
YAL043C
YAR003W
YBR175W
YDR195W
YDR228C
YDR301W
YDR469W
YER133W
YGR156W
YHR119W
YKL018W
YKL059C
YKR002W
YLR115W
YLR277C
YNL222W
YNL317W
YOR179C
YOR250C
YPL138C
YPR107C
Complex 461	4	1	From subnetworks: 11
YHR089C
YKL014C
YLR175W
YNL124W
Complex 462	53	1	From subnetworks: 11
YAR002W
YBL032W
YBR196C
YCL037C
YDL116W
YDL207W
YDR002W
YDR211W
YDR335W
YDR395W
YER009W
YER025W
YER165W
YFR002W
YGL049C
YGL092W
YGL097W
YGL100W
YGL172W
YGR083C
YGR119C
YGR162W
YGR218W
YHL034C
YIL063C
YIL115C
YIR001C
YJL041W
YJL138C
YJR007W
YJR042W
YJR074W
YKL057C
YKL068W
YKR026C
YKR082W
YLR044C
YLR178C
YLR208W
YLR291C
YLR293C
YLR335W
YLR347C
YML103C
YMR047C
YMR129W
YMR255W
YNL189W
YOL139C
YOR046C
YOR185C
YOR260W
YPL237W
Complex 463	118	1	From subnetworks: 11
YAL007C
YAL015C
YAR002C-A
YBR036C
YBR106W
YBR110W
YBR159W
YBR183W
YBR283C
YBR290W
YCL025C
YCR009C
YCR034W
YDL015C
YDL017W
YDL054C
YDL059C
YDL145C
YDL195W
YDL200C
YDL212W
YDL232W
YDR189W
YDR238C
YDR276C
YDR297W
YDR307W
YDR331W
YDR388W
YDR414C
YEL002C
YEL017C-A
YEL027W
YEL063C
YER005W
YER026C
YFL041W
YFL048C
YFR051C
YGL022W
YGL051W
YGL137W
YGL200C
YGL223C
YGL226C-A
YGR060W
YGR120C
YGR260W
YGR284C
YGR289C
YHL003C
YHR026W
YHR110W
YHR123W
YHR133C
YHR142W
YIL004C
YIL016W
YIL076W
YIL109C
YIL147C
YJL002C
YJL004C
YJL117W
YJL196C
YJR010C-A
YJR015W
YJR063W
YJR117W
YKL008C
YKL065C
YKL154W
YKL212W
YLL011W
YLL023C
YLL028W
YLL061W
YLR004C
YLR026C
YLR034C
YLR078C
YLR268W
YLR372W
YML012W
YML048W
YML067C
YML075C
YML123C
YMR058W
YMR149W
YMR215W
YNL041C
YNL048W
YNL049C
YNL101W
YNL113W
YNL130C
YNL287W
YOL003C
YOR016C
YOR085W
YOR103C
YOR181W
YOR210W
YOR254C
YOR341W
YPL010W
YPL076W
YPL085W
YPL227C
YPL264C
YPL274W
YPR010C
YPR028W
YPR110C
YPR156C
YPR181C
YPR198W
Complex 464	45	1	From subnetworks: 11
YBR247C
YBR267W
YCL059C
YDL031W
YDL060W
YDL213C
YDR060W
YDR101C
YDR449C
YER006W
YER082C
YER126C
YGL099W
YGL111W
YGR090W
YGR245C
YHR052W
YHR066W
YHR088W
YHR170W
YHR197W
YJL069C
YKL009W
YKL143W
YKL172W
YKR081C
YLL008W
YLR074C
YMR049C
YMR093W
YMR290C
YNL002C
YNL061W
YNL110C
YNL175C
YNL207W
YNR053C
YOL077C
YOR206W
YOR272W
YPL012W
YPL043W
YPL093W
YPL211W
YPR016C
Complex 467	76	1	From subnetworks: 12
YAL011W
YAL021C
YBL093C
YBR010W
YBR081C
YBR193C
YBR198C
YBR231C
YBR253W
YCL010C
YCR042C
YCR081W
YCR093W
YDL005C
YDL165W
YDR145W
YDR146C
YDR167W
YDR176W
YDR190C
YDR216W
YDR224C
YDR225W
YDR308C
YDR334W
YDR359C
YDR443C
YEL009C
YER022W
YER148W
YFL039C
YGL112C
YGL151W
YGR002C
YGR092W
YGR134W
YGR252W
YGR274C
YHR041C
YHR058C
YHR090C
YHR099W
YHR179W
YIL038C
YJL081C
YKL028W
YKR036C
YKR062W
YLR055C
YLR071C
YLR399C
YML015C
YML041C
YML098W
YMR005W
YMR112C
YMR227C
YMR236W
YNL030W
YNL107W
YNL236W
YNL288W
YNR010W
YNR052C
YOL012C
YOL051W
YOL135C
YOR174W
YOR244W
YPL011C
YPL042C
YPL235W
YPL248C
YPL254W
YPR023C
YPR072W
Complex 470	46	1	From subnetworks: 12
YBL026W
YBR094W
YBR119W
YCR077C
YDL030W
YDL160C
YDR235W
YDR378C
YDR473C
YEL015W
YER029C
YER112W
YER146W
YER172C
YFL017W-A
YGR013W
YGR074W
YGR091W
YHR086W
YHR165C
YJL124C
YJL203W
YJR022W
YKL012W
YKL173W
YLR147C
YLR264W
YLR298C
YLR438C-A
YML046W
YML049C
YMR125W
YMR240C
YMR288W
YNL118C
YNL147W
YNL251C
YOL149W
YOR159C
YOR308C
YOR320C
YPL178W
YPL190C
YPR082C
YPR132W
YPR182W
Complex 472	190	1	From subnetworks: 12
YAL007C
YAL015C
YAR002C-A
YAR027W
YBL007C
YBL050W
YBR036C
YBR055C
YBR106W
YBR110W
YBR154C
YBR159W
YBR183W
YBR234C
YBR283C
YBR290W
YCL024W
YCL025C
YCR002C
YCR009C
YCR024C-A
YCR034W
YCR088W
YDL015C
YDL017W
YDL029W
YDL047W
YDL054C
YDL059C
YDL140C
YDL145C
YDL150W
YDL195W
YDL200C
YDL212W
YDL225W
YDL232W
YDR045C
YDR143C
YDR189W
YDR238C
YDR260C
YDR276C
YDR297W
YDR307W
YDR331W
YDR388W
YDR404C
YDR468C
YDR507C
YEL002C
YEL017C-A
YEL027W
YEL063C
YER026C
YFL041W
YFL048C
YFR021W
YFR024C-A
YFR040W
YFR051C
YGL022W
YGL051W
YGL070C
YGL095C
YGL137W
YGL200C
YGL223C
YGL226C-A
YGR060W
YGR120C
YGR186W
YGR200C
YGR260W
YGR284C
YGR289C
YHR007C
YHR016C
YHR026W
YHR030C
YHR107C
YHR110W
YHR123W
YHR133C
YHR142W
YIL004C
YIL016W
YIL021W
YIL062C
YIL076W
YIL109C
YIL147C
YJL002C
YJL011C
YJL020C
YJL117W
YJL140W
YJL151C
YJL196C
YJR010C-A
YJR015W
YJR063W
YJR065C
YJR076C
YJR117W
YKL008C
YKL013C
YKL065C
YKL110C
YKL129C
YKL144C
YKL154W
YKL196C
YKL212W
YKR025W
YLL011W
YLL021W
YLL023C
YLL028W
YLL061W
YLR004C
YLR026C
YLR034C
YLR078C
YLR093C
YLR268W
YLR314C
YLR319C
YLR337C
YLR362W
YLR370C
YLR372W
YLR384C
YML012W
YML048W
YML067C
YML075C
YML123C
YMR058W
YMR109W
YMR149W
YMR197C
YMR215W
YMR312W
YNL041C
YNL048W
YNL094W
YNL101W
YNL113W
YNL130C
YNL151C
YNL166C
YNL243W
YNL271C
YNL287W
YNR003C
YNR035C
YOL003C
YOL005C
YOL018C
YOR016C
YOR085W
YOR103C
YOR106W
YOR116C
YOR151C
YOR181W
YOR207C
YOR210W
YOR224C
YOR341W
YPL010W
YPL076W
YPL085W
YPL086C
YPL101W
YPL140C
YPL227C
YPL246C
YPL264C
YPL274W
YPR010C
YPR028W
YPR093C
YPR110C
YPR156C
YPR181C
YPR187W
YPR190C
YPR198W
Complex 478	3	1	From subnetworks: 12
YDL154W
YLR394W
YMR224C
Complex 481	76	1	From subnetworks: 12
YAL016W
YBL035C
YBL039C
YBL041W
YBL099W
YBR087W
YBR088C
YBR272C
YCL018W
YDL007W
YDL020C
YDL097C
YDL134C
YDL147W
YDL188C
YDR004W
YDR394W
YDR427W
YEL037C
YEL056W
YER012W
YER021W
YER094C
YER171W
YER173W
YFL016C
YFR004W
YFR010W
YFR050C
YFR052W
YGL004C
YGL011C
YGL048C
YGL190C
YGR135W
YGR161C
YGR232W
YGR240C
YGR253C
YGR262C
YHL030W
YHR027C
YHR191C
YHR200W
YIR008C
YJL001W
YJL008C
YJL130C
YJR068W
YJR121W
YKL145W
YLL022C
YLR180W
YLR259C
YLR421C
YML092C
YMR078C
YMR205C
YMR276W
YMR314W
YNL064C
YNL102W
YNL290W
YOL038W
YOL094C
YOR117W
YOR144C
YOR157C
YOR217W
YOR259C
YOR261C
YOR362C
YPL001W
YPL144W
YPR103W
YPR108W
Complex 490	42	1	From subnetworks: 12
YBR142W
YBR267W
YCR072C
YDL031W
YDL213C
YDR060W
YDR101C
YDR496C
YER006W
YER126C
YGL099W
YGL111W
YGR245C
YHR052W
YHR066W
YHR088W
YHR089C
YHR170W
YHR197W
YKL009W
YKL014C
YKL172W
YKR081C
YLL008W
YLR074C
YLR175W
YMR049C
YMR290C
YNL002C
YNL061W
YNL110C
YNL124W
YNL175C
YNL182C
YNR053C
YOL077C
YOR206W
YOR272W
YPL043W
YPL093W
YPL211W
YPR016C
Complex 491	11	1	From subnetworks: 12
YCL008C
YDL126C
YGR254W
YIL148W
YJL172W
YJR045C
YKL117W
YMR186W
YOR027W
YPL065W
YPL240C
Complex 492	8	1	From subnetworks: 12
YBR247C
YCL059C
YDL060W
YER082C
YGR090W
YJL069C
YNL207W
YPL012W
Complex 493	4	1	From subnetworks: 13
YBR112C
YCR084C
YCR096C
YNL167C
Complex 494	9	1	From subnetworks: 13
YER164W
YGL019W
YGR116W
YIL035C
YIL118W
YIL131C
YKL112W
YOR039W
YOR061W
Complex 495	105	1	From subnetworks: 13
YAL015C
YAL032C
YBL026W
YBL050W
YBR055C
YBR094W
YBR119W
YBR188C
YBR234C
YCR002C
YCR009C
YCR077C
YDL017W
YDL029W
YDL030W
YDL047W
YDL059C
YDL145C
YDL160C
YDL200C
YDL225W
YDR143C
YDR189W
YDR235W
YDR238C
YDR283C
YDR378C
YDR388W
YDR416W
YDR468C
YDR473C
YEL015W
YER029C
YER112W
YER146W
YER172C
YFL017W-A
YFR051C
YGL095C
YGL120C
YGL128C
YGL137W
YGR013W
YGR074W
YGR091W
YGR129W
YHR030C
YHR086W
YHR107C
YHR165C
YIL004C
YIL062C
YIL076W
YIL147C
YJL124C
YJR022W
YJR050W
YJR065C
YKL012W
YKL013C
YKL129C
YKL173W
YKL196C
YLL011W
YLL036C
YLR026C
YLR078C
YLR093C
YLR117C
YLR147C
YLR264W
YLR268W
YLR314C
YLR337C
YLR370C
YLR438C-A
YML049C
YMR109W
YMR125W
YMR197C
YMR213W
YMR288W
YNL113W
YNL147W
YNL251C
YNL287W
YNR035C
YNR053C
YOL018C
YOL149W
YOR159C
YOR181W
YOR308C
YOR320C
YPL010W
YPL140C
YPL151C
YPL178W
YPL190C
YPR082C
YPR101W
YPR110C
YPR132W
YPR178W
YPR182W
Complex 498	74	1	From subnetworks: 13
YAL016W
YBL039C
YBL041W
YBR087W
YBR272C
YCL018W
YDL007W
YDL020C
YDL097C
YDL126C
YDL134C
YDL147W
YDL188C
YDR004W
YDR394W
YDR427W
YEL037C
YEL056W
YER012W
YER021W
YER094C
YER171W
YER173W
YFL016C
YFR004W
YFR010W
YFR050C
YFR052W
YFR053C
YGL004C
YGL011C
YGL048C
YGL190C
YGR135W
YGR161C
YGR232W
YGR240C
YGR253C
YGR254W
YGR262C
YHL030W
YHR027C
YHR191C
YHR200W
YIL075C
YJL001W
YJL008C
YJL130C
YJR035W
YJR045C
YJR068W
YKL145W
YLL022C
YLR259C
YLR421C
YML092C
YMR078C
YMR205C
YMR276W
YMR314W
YNL064C
YNL290W
YOL038W
YOR117W
YOR144C
YOR157C
YOR217W
YOR259C
YOR261C
YOR362C
YPL001W
YPL144W
YPR103W
YPR108W
Complex 499	19	1	From subnetworks: 13
YAL041W
YBR103W
YBR200W
YCR033W
YDR155C
YDR309C
YER114C
YHR061C
YIL112W
YKL082C
YKR029C
YKR101W
YLR229C
YML109W
YMR273C
YNL298W
YOL068C
YOR127W
YPL161C
Complex 500	83	1	From subnetworks: 13
YAL007C
YAR002C-A
YBR036C
YBR106W
YBR110W
YBR159W
YBR183W
YBR283C
YBR290W
YCL025C
YCR034W
YDL015C
YDL054C
YDL195W
YDL212W
YDL232W
YDR276C
YDR297W
YDR307W
YDR331W
YEL002C
YEL017C-A
YEL027W
YEL063C
YER026C
YFL041W
YFL048C
YGL022W
YGL051W
YGL200C
YGL226C-A
YGR060W
YGR260W
YGR284C
YGR289C
YHR026W
YHR110W
YHR123W
YHR133C
YHR140W
YHR142W
YIL016W
YIL109C
YJL002C
YJL117W
YJL196C
YJR010C-A
YJR015W
YJR117W
YKL008C
YKL065C
YKL154W
YKL212W
YLL023C
YLL028W
YLR004C
YLR034C
YLR372W
YML012W
YML048W
YML067C
YML075C
YML123C
YMR058W
YMR149W
YMR215W
YNL048W
YNL101W
YNL130C
YOL003C
YOR016C
YOR085W
YOR103C
YOR254C
YPL076W
YPL085W
YPL227C
YPL264C
YPL274W
YPR028W
YPR156C
YPR181C
YPR198W
Complex 502	49	1	From subnetworks: 13
YAL021C
YBL035C
YBL093C
YBR081C
YBR193C
YBR198C
YBR253W
YCR042C
YCR081W
YCR093W
YDL005C
YDL165W
YDR167W
YDR216W
YDR308C
YDR443C
YEL009C
YER068W
YER148W
YGL112C
YGR092W
YGR134W
YGR274C
YHR041C
YHR058C
YIL038C
YIR008C
YKL028W
YKR036C
YKR062W
YLR055C
YLR071C
YML015C
YML098W
YMR112C
YMR236W
YNL102W
YNL236W
YNL288W
YNR010W
YNR052C
YOL051W
YOL135C
YOR174W
YPL011C
YPL042C
YPL248C
YPR070W
YPR072W
Complex 503	18	1	From subnetworks: 13
YBL032W
YBR196C
YCL037C
YDR211W
YER025W
YER165W
YGL049C
YGR162W
YHL034C
YIR001C
YJL138C
YJR007W
YKR026C
YLR044C
YLR291C
YOL139C
YOR260W
YPL237W
Complex 505	22	1	From subnetworks: 13
YAL029C
YBR109C
YBR130C
YDL111C
YDR280W
YGL106W
YGL213C
YGR095C
YGR158C
YGR195W
YHR023W
YHR024C
YHR069C
YHR081W
YHR120W
YLR163C
YLR398C
YNL232W
YOL021C
YOL142W
YOR076C
YOR326W
Complex 506	9	1	From subnetworks: 13
YBL021C
YDL006W
YDL013W
YDR162C
YGL237C
YJL128C
YLR006C
YMR022W
YNR031C
Complex 507	42	1	From subnetworks: 13
YAL043C
YAR003W
YBR175W
YDL031W
YDR195W
YDR228C
YDR301W
YDR469W
YER006W
YER054C
YER126C
YER133W
YFR028C
YGL003C
YGR156W
YHR088W
YHR119W
YHR197W
YJR093C
YKL009W
YKL018W
YKL059C
YKR002W
YKR081C
YLR074C
YLR115W
YLR277C
YMR049C
YNL002C
YNL061W
YNL110C
YNL222W
YNL317W
YOL077C
YOR005C
YOR179C
YOR250C
YOR272W
YPL093W
YPL138C
YPR016C
YPR107C
Complex 509	3	1	From subnetworks: 13
YBL045C
YLR090W
YMR036C
Complex 510	7	1	From subnetworks: 13
YDL014W
YDL208W
YDL213C
YHR089C
YKL014C
YLR175W
YNL124W
Complex 511	27	1	From subnetworks: 13
YAR002W
YDL116W
YDR002W
YDR335W
YER009W
YFR002W
YGL092W
YGL097W
YGL100W
YGL172W
YIL063C
YJL057C
YJR042W
YJR074W
YKL057C
YKL068W
YKR082W
YLR178C
YLR208W
YLR293C
YLR335W
YLR347C
YMR047C
YMR129W
YMR153W
YNL189W
YOR185C
Complex 512	28	1	From subnetworks: 13
YBR010W
YBR231C
YDR146C
YDR190C
YDR224C
YDR225W
YDR227W
YDR334W
YDR359C
YDR485C
YFL039C
YGR002C
YHR090C
YHR099W
YHR179W
YJL081C
YLL050C
YLR399C
YLR442C
YML041C
YMR284W
YNL030W
YNL107W
YOL012C
YOR244W
YPL235W
YPL254W
YPR023C
Complex 515	6	1	From subnetworks: 13
YBR247C
YDL060W
YNL207W
YOR056C
YOR145C
YPL012W
Complex 516	55	1	From subnetworks: 14
YAL021C
YBR010W
YBR081C
YBR198C
YBR231C
YCL010C
YCR042C
YCR093W
YDL165W
YDR145W
YDR167W
YDR176W
YDR190C
YDR216W
YDR224C
YDR225W
YDR334W
YDR359C
YDR443C
YDR485C
YEL009C
YER068W
YER148W
YFL024C
YFL039C
YGL112C
YGR002C
YGR092W
YGR134W
YGR252W
YGR274C
YHR090C
YHR099W
YHR179W
YIL038C
YJL081C
YKR036C
YLR055C
YLR399C
YML015C
YML041C
YMR236W
YNL030W
YNL107W
YNL288W
YNR052C
YOL012C
YOL148C
YOR244W
YPL011C
YPL042C
YPL235W
YPL254W
YPR023C
YPR072W
Complex 517	25	1	From subnetworks: 14
YAL035W
YBR079C
YDL014W
YDL208W
YDR365C
YDR429C
YER164W
YGL019W
YGL130W
YGR090W
YGR116W
YHR089C
YIL035C
YIL118W
YIL131C
YKL112W
YLR175W
YLR192C
YMR146C
YMR309C
YNL124W
YOL087C
YOR039W
YOR061W
YOR361C
Complex 518	4	1	From subnetworks: 14
YGL086W
YGL116W
YJL030W
YPR119W
Complex 519	3	1	From subnetworks: 14
YDL126C
YGR254W
YJR045C
Complex 520	4	1	From subnetworks: 14
YBL058W
YKL213C
YOR341W
YPR010C
Complex 521	17	1	From subnetworks: 14
YBR247C
YBR289W
YDL060W
YER162C
YFL049W
YHL025W
YJL176C
YMR033W
YNL207W
YNR023W
YOR038C
YOR056C
YOR145C
YOR290C
YPL012W
YPL016W
YPR034W
Complex 522	5	1	From subnetworks: 14
YBR135W
YBR160W
YDL155W
YGR108W
YKR091W
Complex 524	11	1	From subnetworks: 14
YEL003W
YGR078C
YJR112W
YKL085W
YLR200W
YLR212C
YML094W
YMR198W
YNL153C
YNR001C
YPR141C
Complex 525	19	1	From subnetworks: 14
YBL093C
YBR193C
YBR253W
YDL005C
YDR308C
YGL151W
YHR041C
YHR058C
YKL028W
YKR062W
YLR071C
YMR112C
YNL236W
YNR010W
YOL051W
YOL135C
YOR174W
YPL248C
YPR070W
Complex 526	50	1	From subnetworks: 14
YAL016W
YBL041W
YBR272C
YCL018W
YDL007W
YDL097C
YDL134C
YDL147W
YDL188C
YDR394W
YDR427W
YEL037C
YER012W
YER021W
YER094C
YFR004W
YFR010W
YFR050C
YFR052W
YGL004C
YGL011C
YGL048C
YGR135W
YGR161C
YGR232W
YGR240C
YGR253C
YGR262C
YHL030W
YHR027C
YHR200W
YJL001W
YJL008C
YKL145W
YLR259C
YLR421C
YML092C
YMR205C
YMR276W
YMR314W
YNL064C
YOL038W
YOR117W
YOR157C
YOR259C
YOR261C
YOR362C
YPL144W
YPR103W
YPR108W
Complex 527	5	1	From subnetworks: 14
YBR196C
YGL049C
YJL138C
YLR044C
YOL139C
Complex 528	10	1	From subnetworks: 14
YBR103W
YCR033W
YDR155C
YHR061C
YIL112W
YKR029C
YML109W
YMR273C
YNL298W
YOL068C
Complex 529	135	1	From subnetworks: 14
YAL007C
YAR002C-A
YAR002W
YAR027W
YBL105C
YBR036C
YBR054W
YBR106W
YBR110W
YBR159W
YBR183W
YBR283C
YBR290W
YBR293W
YCL025C
YCL052C
YCR024C-A
YCR034W
YDL015C
YDL054C
YDL116W
YDL195W
YDL206W
YDL212W
YDL232W
YDR002W
YDR276C
YDR297W
YDR307W
YDR331W
YDR335W
YDR456W
YEL002C
YEL017C-A
YEL027W
YEL063C
YER009W
YER026C
YER165W
YFL041W
YFL048C
YFL062W
YFR002W
YGL022W
YGL051W
YGL092W
YGL097W
YGL100W
YGL104C
YGL172W
YGL200C
YGL226C-A
YGR060W
YGR119C
YGR191W
YGR218W
YGR260W
YGR284C
YGR289C
YHR007C
YHR026W
YHR110W
YHR123W
YHR133C
YHR140W
YHR142W
YIL016W
YIL063C
YIL109C
YIL114C
YIL120W
YIR022W
YJL002C
YJL041W
YJL057C
YJL117W
YJL196C
YJR010C-A
YJR015W
YJR042W
YJR074W
YJR117W
YKL008C
YKL057C
YKL065C
YKL068W
YKL154W
YKL212W
YKR082W
YLL023C
YLL028W
YLL061W
YLR004C
YLR034C
YLR083C
YLR178C
YLR208W
YLR241W
YLR293C
YLR335W
YLR347C
YLR372W
YLR378C
YML012W
YML048W
YML067C
YML075C
YML103C
YMR047C
YMR058W
YMR129W
YMR149W
YMR215W
YMR308C
YNL044W
YNL048W
YNL101W
YNL125C
YNL130C
YNL189W
YNL238W
YNR013C
YOL003C
YOR016C
YOR085W
YOR103C
YOR185C
YPL085W
YPL227C
YPL264C
YPL274W
YPR028W
YPR156C
YPR181C
YPR198W
Complex 530	11	1	From subnetworks: 14
YDL031W
YER126C
YFR001W
YHR088W
YKL009W
YLR074C
YNL002C
YNL061W
YNL110C
YOR005C
YPR016C
Complex 531	13	1	From subnetworks: 14
YBL049W
YBR095C
YCL039W
YDL076C
YDR255C
YGL227W
YIL017C
YMR135C
YNL097C
YNL330C
YOL004W
YPL139C
YPL181W
Complex 532	3	1	From subnetworks: 14
YEL017W
YGR121C
YIR038C
Complex 533	4	1	From subnetworks: 14
YBR140C
YJL005W
YLL050C
YNL098C
Complex 534	4	1	From subnetworks: 14
YBR060C
YJL194W
YLL004W
YML065W
Complex 535	5	1	From subnetworks: 14
YDL052C
YDL143W
YDR170C
YFR009W
YGL195W
Complex 536	17	1	From subnetworks: 14
YAL029C
YBR130C
YCR035C
YDL111C
YDR280W
YGL106W
YGL213C
YGR095C
YGR195W
YHR023W
YJL109C
YLR398C
YNL232W
YOL021C
YOL142W
YOR076C
YOR326W
Complex 537	17	1	From subnetworks: 14
YBL021C
YCL011C
YDL006W
YDL013W
YDL084W
YDR162C
YDR277C
YDR381W
YGL237C
YJL128C
YKL214C
YLR006C
YML062C
YMR022W
YNR031C
YOR358W
YPL169C
Complex 538	38	1	From subnetworks: 14
YAL043C
YAR003W
YBR045C
YBR175W
YDR195W
YDR228C
YDR301W
YER054C
YER133W
YFR015C
YFR028C
YGL003C
YGL044C
YGR156W
YHR119W
YIL045W
YJL137C
YJR093C
YKL018W
YKL059C
YKR002W
YLR115W
YLR245C
YLR258W
YLR277C
YML064C
YMR001C
YMR055C
YMR061W
YNL222W
YNL317W
YOR178C
YOR179C
YOR250C
YPL070W
YPL138C
YPL204W
YPR107C
Complex 539	10	1	From subnetworks: 14
YAL055W
YDL065C
YDR244W
YDR265W
YGL153W
YGR133W
YML042W
YMR026C
YNL214W
YOL044W
Complex 540	3	1	From subnetworks: 14
YBR136W
YBR143C
YDR499W
Complex 541	3	1	From subnetworks: 14
YGL206C
YHR108W
YIL094C
Complex 544	15	1	From subnetworks: 14
YAL015C
YDL017W
YDL059C
YDL145C
YDL200C
YDR238C
YFR051C
YGL137W
YIL004C
YIL076W
YIL147C
YLR078C
YLR268W
YNL287W
YPL010W
Complex 545	73	1	From subnetworks: 14
YAL032C
YBL026W
YBR055C
YBR119W
YBR217W
YBR234C
YCR002C
YCR077C
YDL029W
YDL030W
YDL047W
YDL160C
YDL225W
YDR143C
YDR235W
YDR283C
YDR378C
YDR473C
YEL015W
YER029C
YER112W
YER146W
YER172C
YFL017W-A
YGL120C
YGL128C
YGR013W
YGR074W
YGR091W
YHR030C
YHR086W
YHR107C
YHR165C
YIL062C
YJL124C
YJR022W
YJR050W
YJR065C
YKL012W
YKL013C
YKL129C
YKL173W
YLL036C
YLR117C
YLR147C
YLR264W
YLR275W
YLR298C
YLR314C
YLR337C
YLR370C
YLR438C-A
YML049C
YMR109W
YMR125W
YMR213W
YNL118C
YNL147W
YNL251C
YNR035C
YOL149W
YOR159C
YOR181W
YOR320C
YPL140C
YPL151C
YPL178W
YPL190C
YPR082C
YPR101W
YPR132W
YPR178W
YPR182W
Complex 546	18	1	From subnetworks: 14
YBL002W
YBR049C
YBR245C
YDL002C
YDR045C
YDR303C
YFR037C
YGL133W
YIL126W
YKR001C
YLR176C
YLR357W
YMR091C
YOR116C
YOR207C
YOR304W
YPL082C
YPR190C
Complex 547	58	1	From subnetworks: 15
YAL011W
YAL021C
YBR010W
YBR081C
YBR198C
YCL010C
YCR042C
YCR093W
YDL165W
YDR145W
YDR167W
YDR176W
YDR190C
YDR216W
YDR224C
YDR225W
YDR334W
YDR359C
YDR443C
YDR485C
YEL009C
YER068W
YER148W
YFL024C
YFL039C
YGL112C
YGR002C
YGR092W
YGR134W
YGR252W
YGR274C
YHR090C
YHR099W
YHR179W
YIL038C
YJL081C
YKR036C
YLR055C
YLR399C
YML015C
YML041C
YML098W
YMR005W
YMR227C
YMR236W
YNL030W
YNL107W
YNL288W
YNR052C
YOL012C
YOL148C
YOR244W
YPL011C
YPL042C
YPL235W
YPL254W
YPR023C
YPR072W
Complex 548	5	1	From subnetworks: 15
YFL008W
YJR112W
YMR198W
YNL084C
YPR141C
Complex 549	73	1	From subnetworks: 15
YAL032C
YBL026W
YBR055C
YBR094W
YBR119W
YBR188C
YBR217W
YBR234C
YCR002C
YCR077C
YDL029W
YDL030W
YDL047W
YDL160C
YDL225W
YDR143C
YDR235W
YDR283C
YDR378C
YDR416W
YDR473C
YEL015W
YER029C
YER112W
YER146W
YER172C
YFL017W-A
YGL120C
YGL128C
YGR013W
YGR074W
YGR091W
YHR030C
YHR086W
YHR107C
YHR165C
YIL062C
YJL124C
YJR050W
YJR065C
YKL013C
YKL129C
YKL173W
YLL036C
YLR117C
YLR147C
YLR264W
YLR298C
YLR314C
YLR337C
YLR370C
YLR438C-A
YML049C
YMR109W
YMR125W
YMR213W
YMR240C
YNL147W
YNL251C
YNR035C
YOL149W
YOR159C
YOR308C
YOR320C
YPL140C
YPL151C
YPL178W
YPL190C
YPR082C
YPR101W
YPR132W
YPR178W
YPR182W
Complex 550	5	1	From subnetworks: 15
YBL007C
YFR024C-A
YHR016C
YJL151C
YPL246C
Complex 552	19	1	From subnetworks: 15
YBL093C
YBR193C
YBR253W
YCR081W
YDL005C
YDR308C
YER022W
YGL025C
YHR041C
YHR058C
YLR071C
YMR112C
YNL236W
YNR010W
YOL051W
YOL135C
YOR174W
YPL248C
YPR070W
Complex 553	7	1	From subnetworks: 15
YDL207W
YDR395W
YIL115C
YJL041W
YJL061W
YMR255W
YOR046C
Complex 554	49	1	From subnetworks: 15
YAL016W
YBL041W
YBR272C
YDL007W
YDL097C
YDL134C
YDL147W
YDL188C
YDR394W
YDR427W
YEL037C
YER012W
YER021W
YER094C
YFR004W
YFR010W
YFR050C
YFR052W
YGL004C
YGL011C
YGL048C
YGR135W
YGR161C
YGR232W
YGR240C
YGR253C
YGR262C
YHL030W
YHR027C
YHR200W
YJL001W
YJL008C
YJL130C
YKL145W
YLR259C
YLR421C
YML092C
YMR205C
YMR276W
YMR314W
YOL038W
YOR117W
YOR157C
YOR259C
YOR261C
YOR362C
YPL144W
YPR103W
YPR108W
Complex 555	103	1	From subnetworks: 15
YAL007C
YAR002C-A
YAR027W
YBL105C
YBR036C
YBR054W
YBR106W
YBR110W
YBR159W
YBR183W
YBR283C
YBR290W
YBR293W
YCL025C
YCL052C
YCR024C-A
YCR034W
YDL015C
YDL054C
YDL195W
YDL206W
YDL212W
YDL232W
YDR276C
YDR297W
YDR307W
YDR331W
YDR456W
YEL002C
YEL017C-A
YEL027W
YEL063C
YER026C
YFL041W
YFL048C
YFL062W
YGL022W
YGL051W
YGL104C
YGL200C
YGL226C-A
YGR060W
YGR191W
YGR260W
YGR284C
YGR289C
YHR007C
YHR026W
YHR110W
YHR123W
YHR133C
YHR140W
YHR142W
YIL016W
YIL109C
YIL120W
YIR022W
YJL002C
YJL117W
YJL196C
YJR010C-A
YJR015W
YJR117W
YKL008C
YKL065C
YKL154W
YKL212W
YLL023C
YLL028W
YLL061W
YLR004C
YLR034C
YLR083C
YLR241W
YLR372W
YLR378C
YML012W
YML048W
YML067C
YML075C
YMR058W
YMR149W
YMR215W
YNL044W
YNL048W
YNL101W
YNL125C
YNL130C
YNL238W
YNR013C
YOL003C
YOR016C
YOR085W
YOR103C
YOR254C
YPL085W
YPL227C
YPL264C
YPL274W
YPR028W
YPR156C
YPR181C
YPR198W
Complex 556	12	1	From subnetworks: 15
YBL021C
YDL006W
YDL013W
YDL043C
YDR162C
YDR277C
YGL237C
YJL128C
YLR006C
YMR022W
YNR031C
YOR358W
Complex 557	11	1	From subnetworks: 15
YDL065C
YDR142C
YDR212W
YDR244W
YDR265W
YGL153W
YIL142W
YLR191W
YMR026C
YNL214W
YOL044W
Complex 558	13	1	From subnetworks: 15
YBL014C
YBL090W
YBR146W
YBR251W
YDR041W
YDR347W
YGR215W
YHL004W
YNL137C
YNL306W
YOR158W
YOR243C
YPL118W
Complex 559	3	1	From subnetworks: 15
YKL197C
YML029W
YNL329C
Complex 560	127	1	From subnetworks: 15
YAL043C
YAR002W
YAR003W
YBL032W
YBR175W
YBR196C
YBR247C
YBR267W
YCL037C
YCR035C
YDL014W
YDL031W
YDL060W
YDL111C
YDL116W
YDL208W
YDL213C
YDR002W
YDR101C
YDR192C
YDR194C
YDR195W
YDR228C
YDR280W
YDR301W
YDR335W
YER006W
YER009W
YER054C
YER126C
YER133W
YER164W
YER165W
YFR002W
YGL019W
YGL049C
YGL092W
YGL097W
YGL099W
YGL100W
YGL111W
YGL172W
YGL213C
YGR090W
YGR095C
YGR119C
YGR156W
YGR162W
YGR195W
YGR245C
YHR052W
YHR066W
YHR069C
YHR081W
YHR088W
YHR089C
YHR119W
YHR170W
YIL035C
YIL063C
YJL057C
YJL069C
YJL138C
YJR042W
YJR074W
YKL009W
YKL018W
YKL057C
YKL059C
YKL068W
YKL112W
YKR002W
YKR081C
YKR082W
YLR015W
YLR044C
YLR074C
YLR106C
YLR175W
YLR178C
YLR197W
YLR208W
YLR277C
YLR293C
YLR335W
YLR347C
YLR398C
YML103C
YMR047C
YMR049C
YMR129W
YMR229C
YMR308C
YNL002C
YNL061W
YNL110C
YNL124W
YNL175C
YNL189W
YNL207W
YNL222W
YNL230C
YNL232W
YNL317W
YNR053C
YOL021C
YOL077C
YOL139C
YOL142W
YOR001W
YOR005C
YOR039W
YOR056C
YOR061W
YOR076C
YOR179C
YOR185C
YOR250C
YOR272W
YPL012W
YPL043W
YPL093W
YPL138C
YPL204W
YPL211W
YPR016C
YPR107C
Complex 561	21	1	From subnetworks: 15
YDL017W
YDL059C
YDL145C
YDL200C
YDR238C
YFR051C
YGL137W
YIL004C
YIL076W
YIL147C
YJR063W
YLL011W
YLR078C
YLR268W
YNL113W
YNL287W
YOR210W
YOR341W
YPL010W
YPR010C
YPR110C
Complex 562	3	1	From subnetworks: 15
YGR180C
YJL026W
YJL115W
Complex 563	58	1	From subnetworks: 16
YAL021C
YBR010W
YBR081C
YBR198C
YBR231C
YCL010C
YCR042C
YCR093W
YDL165W
YDR145W
YDR146C
YDR167W
YDR176W
YDR190C
YDR216W
YDR224C
YDR225W
YDR334W
YDR359C
YDR443C
YDR485C
YEL009C
YER068W
YER148W
YFL039C
YGL112C
YGR002C
YGR092W
YGR134W
YGR252W
YGR274C
YHR090C
YHR099W
YHR179W
YIL038C
YJL081C
YKR036C
YLR055C
YLR399C
YML015C
YML041C
YML098W
YMR005W
YMR227C
YMR236W
YNL030W
YNL107W
YNL288W
YNR052C
YOL012C
YOL148C
YOR244W
YPL011C
YPL042C
YPL235W
YPL254W
YPR023C
YPR072W
Complex 564	240	1	From subnetworks: 16
YAL015C
YAL016W
YAL032C
YAR007C
YBL007C
YBL026W
YBL035C
YBL039C
YBL041W
YBL099W
YBR055C
YBR087W
YBR088C
YBR094W
YBR103W
YBR119W
YBR154C
YBR188C
YBR217W
YBR234C
YBR272C
YBR279W
YCL018W
YCR002C
YCR009C
YCR033W
YCR077C
YCR088W
YDL007W
YDL017W
YDL020C
YDL029W
YDL030W
YDL047W
YDL059C
YDL097C
YDL126C
YDL134C
YDL140C
YDL145C
YDL147W
YDL150W
YDL160C
YDL188C
YDL200C
YDL209C
YDL225W
YDR004W
YDR097C
YDR143C
YDR155C
YDR189W
YDR238C
YDR260C
YDR283C
YDR298C
YDR377W
YDR378C
YDR388W
YDR394W
YDR404C
YDR416W
YDR427W
YDR473C
YDR507C
YEL015W
YEL037C
YEL056W
YER012W
YER021W
YER029C
YER094C
YER112W
YER122C
YER146W
YER173W
YFL017W-A
YFR004W
YFR010W
YFR024C-A
YFR040W
YFR050C
YFR051C
YFR052W
YFR053C
YGL004C
YGL011C
YGL048C
YGL070C
YGL081W
YGL120C
YGL128C
YGL137W
YGL178W
YGR013W
YGR063C
YGR074W
YGR091W
YGR135W
YGR161C
YGR186W
YGR232W
YGR240C
YGR253C
YGR254W
YGR262C
YHL030W
YHR016C
YHR027C
YHR030C
YHR086W
YHR107C
YHR165C
YHR191C
YHR200W
YIL004C
YIL021W
YIL062C
YIL075C
YIL076W
YIL112W
YIL147C
YIR008C
YJL001W
YJL008C
YJL020C
YJL124C
YJL130C
YJL140W
YJL151C
YJL173C
YJR022W
YJR045C
YJR050W
YJR065C
YJR068W
YJR076C
YJR121W
YJR138W
YKL013C
YKL016C
YKL129C
YKL144C
YKL145W
YKL173W
YKR029C
YLL011W
YLL021W
YLL022C
YLL036C
YLR078C
YLR117C
YLR147C
YLR180W
YLR259C
YLR264W
YLR268W
YLR298C
YLR314C
YLR319C
YLR337C
YLR362W
YLR370C
YLR384C
YLR418C
YLR421C
YLR438C-A
YML010W
YML032C
YML049C
YML081C-A
YML092C
YML109W
YMR109W
YMR125W
YMR205C
YMR213W
YMR273C
YMR276W
YMR312W
YMR314W
YNL064C
YNL094W
YNL102W
YNL113W
YNL118C
YNL147W
YNL243W
YNL251C
YNL271C
YNL287W
YNL290W
YNR035C
YOL005C
YOL038W
YOL068C
YOL094C
YOL149W
YOR116C
YOR117W
YOR123C
YOR144C
YOR151C
YOR157C
YOR159C
YOR181W
YOR207C
YOR217W
YOR224C
YOR259C
YOR261C
YOR308C
YOR320C
YOR341W
YOR362C
YPL001W
YPL010W
YPL078C
YPL086C
YPL101W
YPL129W
YPL140C
YPL144W
YPL151C
YPL178W
YPL190C
YPL246C
YPR010C
YPR020W
YPR082C
YPR093C
YPR101W
YPR103W
YPR108W
YPR110C
YPR132W
YPR178W
YPR182W
YPR187W
YPR190C
Complex 566	4	1	From subnetworks: 16
YEL003W
YGR078C
YLR200W
YML094W
Complex 567	20	1	From subnetworks: 16
YBL093C
YBR193C
YBR253W
YCR081W
YDL005C
YDR308C
YER022W
YHR041C
YHR058C
YKL028W
YKR062W
YLR071C
YMR112C
YNL236W
YNR010W
YOL051W
YOL135C
YOR174W
YPL248C
YPR070W
Complex 568	105	1	From subnetworks: 16
YAL007C
YAR002C-A
YAR027W
YBL102W
YBL105C
YBR036C
YBR054W
YBR106W
YBR110W
YBR159W
YBR171W
YBR183W
YBR243C
YBR283C
YBR290W
YBR293W
YCL025C
YCL052C
YCR024C-A
YCR034W
YDL015C
YDL054C
YDL195W
YDL206W
YDL212W
YDL232W
YDR276C
YDR297W
YDR307W
YDR331W
YDR456W
YEL002C
YEL017C-A
YEL027W
YEL063C
YER026C
YFL041W
YFL048C
YFL062W
YGL022W
YGL051W
YGL104C
YGL200C
YGL226C-A
YGR060W
YGR191W
YGR260W
YGR284C
YGR289C
YHR007C
YHR026W
YHR110W
YHR123W
YHR133C
YHR140W
YHR142W
YIL016W
YIL109C
YIR022W
YJL002C
YJL117W
YJL196C
YJR010C-A
YJR015W
YJR117W
YKL008C
YKL065C
YKL212W
YLL023C
YLL028W
YLL061W
YLR004C
YLR034C
YLR080W
YLR083C
YLR241W
YLR372W
YML012W
YML048W
YML067C
YML075C
YMR149W
YMR215W
YMR264W
YNL044W
YNL048W
YNL101W
YNL125C
YNL130C
YNR013C
YOL003C
YOR016C
YOR085W
YOR103C
YOR254C
YPL076W
YPL085W
YPL094C
YPL227C
YPL264C
YPL274W
YPR028W
YPR156C
YPR181C
YPR198W
Complex 569	15	1	From subnetworks: 16
YDR100W
YDR425W
YER031C
YFL005W
YFL038C
YGL161C
YGL198W
YGL210W
YGR172C
YKR014C
YNL263C
YNL304W
YOR036W
YOR089C
YPL095C
Complex 570	72	1	From subnetworks: 16
YAL043C
YAR003W
YBR175W
YBR247C
YDL014W
YDL031W
YDL060W
YDL208W
YDL213C
YDR194C
YDR195W
YDR228C
YDR301W
YER006W
YER054C
YER126C
YER133W
YER164W
YGL019W
YGL111W
YGR090W
YGR156W
YGR245C
YHR052W
YHR066W
YHR088W
YHR089C
YHR119W
YIL035C
YJL069C
YJR093C
YKL009W
YKL018W
YKL059C
YKL112W
YKL143W
YKL172W
YKR002W
YKR081C
YLR074C
YLR106C
YLR115W
YLR175W
YLR197W
YLR277C
YMR049C
YMR229C
YNL002C
YNL061W
YNL110C
YNL124W
YNL175C
YNL207W
YNL222W
YNL230C
YNL317W
YNR053C
YOL077C
YOR005C
YOR039W
YOR056C
YOR061W
YOR179C
YOR250C
YOR272W
YPL012W
YPL043W
YPL093W
YPL138C
YPL211W
YPR016C
YPR107C
Complex 571	6	1	From subnetworks: 16
YBL049W
YBR105C
YCL039W
YGL227W
YIL017C
YMR135C
Complex 572	10	1	From subnetworks: 16
YBL021C
YDL013W
YDL043C
YDR277C
YGL237C
YJL128C
YLR006C
YMR022W
YNR031C
YOR358W
Complex 573	57	1	From subnetworks: 16
YAL005C
YAR002W
YBL032W
YBR196C
YCL037C
YDL116W
YDL207W
YDR002W
YDR192C
YDR211W
YDR335W
YDR395W
YER009W
YER025W
YER165W
YFR002W
YGL092W
YGL097W
YGL100W
YGL172W
YGR083C
YGR119C
YGR162W
YGR218W
YHL034C
YIL063C
YIL115C
YIR001C
YJL041W
YJL057C
YJL138C
YJR007W
YJR042W
YJR074W
YKL057C
YKL068W
YKR026C
YKR082W
YLR044C
YLR178C
YLR208W
YLR291C
YLR293C
YLR335W
YLR347C
YML103C
YMR047C
YMR129W
YMR153W
YMR255W
YMR308C
YNL189W
YOL139C
YOR046C
YOR185C
YOR260W
YPL237W
Complex 575	7	1	From subnetworks: 17
YBL079W
YDL207W
YIL115C
YJL061W
YKL061W
YMR255W
YOR046C
Complex 576	35	1	From subnetworks: 17
YAL005C
YAR002W
YDL116W
YDR002W
YDR192C
YDR335W
YER009W
YER165W
YFR002W
YGL092W
YGL097W
YGL100W
YGL172W
YGR119C
YGR218W
YIL063C
YJL041W
YJL057C
YJR042W
YJR074W
YKL057C
YKL068W
YKR082W
YLR178C
YLR208W
YLR293C
YLR335W
YLR347C
YML103C
YMR047C
YMR129W
YMR153W
YMR308C
YNL189W
YOR185C
Complex 577	5	1	From subnetworks: 17
YAL040C
YBR135W
YDL155W
YKR091W
YPL014W
Complex 578	4	1	From subnetworks: 17
YDR480W
YHR084W
YMR199W
YPL049C
Complex 579	16	1	From subnetworks: 17
YBR112C
YBR196C
YCR084C
YDR211W
YER025W
YGR083C
YJL138C
YJR007W
YJR009C
YKR026C
YLR044C
YLR291C
YNL167C
YOL139C
YOR260W
YPL237W
Complex 580	18	1	From subnetworks: 17
YBL093C
YBR193C
YBR253W
YDL005C
YDR308C
YGL025C
YHR041C
YHR058C
YKL028W
YKR062W
YLR071C
YMR112C
YNL236W
YNR010W
YOL051W
YOL135C
YOR174W
YPL248C
Complex 581	72	1	From subnetworks: 17
YAL016W
YBL039C
YBL041W
YBR103W
YBR272C
YCL018W
YCR033W
YDL007W
YDL020C
YDL097C
YDL126C
YDL134C
YDL147W
YDL188C
YDR004W
YDR155C
YDR394W
YDR427W
YEL037C
YER012W
YER021W
YER094C
YER173W
YFR004W
YFR010W
YFR050C
YFR052W
YFR053C
YGL004C
YGL011C
YGL048C
YGL081W
YGR135W
YGR161C
YGR232W
YGR240C
YGR253C
YGR254W
YGR262C
YHL030W
YHR027C
YHR200W
YIL112W
YJL001W
YJL008C
YJL130C
YJR045C
YJR068W
YKL145W
YKR029C
YLR180W
YLR259C
YLR421C
YML092C
YML109W
YMR205C
YMR273C
YMR276W
YMR314W
YNL064C
YNL290W
YOL038W
YOL068C
YOL094C
YOR117W
YOR157C
YOR259C
YOR261C
YOR362C
YPL144W
YPR103W
YPR108W
Complex 583	210	1	From subnetworks: 17
YAL007C
YAL015C
YAL032C
YAR002C-A
YAR027W
YBL007C
YBL026W
YBL050W
YBR036C
YBR055C
YBR094W
YBR106W
YBR110W
YBR119W
YBR159W
YBR183W
YBR188C
YBR234C
YBR283C
YBR290W
YCL024W
YCL025C
YCR002C
YCR009C
YCR034W
YCR077C
YCR088W
YDL015C
YDL017W
YDL029W
YDL030W
YDL047W
YDL054C
YDL059C
YDL145C
YDL160C
YDL195W
YDL200C
YDL212W
YDL225W
YDL232W
YDR143C
YDR189W
YDR238C
YDR276C
YDR283C
YDR297W
YDR307W
YDR331W
YDR378C
YDR388W
YDR416W
YDR468C
YDR473C
YEL002C
YEL015W
YEL017C-A
YEL027W
YEL063C
YER026C
YER029C
YER112W
YER146W
YER172C
YFL017W-A
YFL041W
YFL048C
YFR024C-A
YFR040W
YFR051C
YGL022W
YGL051W
YGL095C
YGL120C
YGL128C
YGL137W
YGL200C
YGL226C-A
YGR013W
YGR060W
YGR074W
YGR091W
YGR260W
YGR284C
YGR289C
YHR016C
YHR026W
YHR030C
YHR086W
YHR107C
YHR110W
YHR123W
YHR133C
YHR140W
YHR142W
YHR165C
YIL004C
YIL016W
YIL062C
YIL076W
YIL109C
YIL147C
YJL002C
YJL020C
YJL117W
YJL124C
YJL151C
YJL196C
YJL203W
YJR010C-A
YJR015W
YJR022W
YJR050W
YJR063W
YJR065C
YJR076C
YJR117W
YKL008C
YKL012W
YKL013C
YKL065C
YKL129C
YKL154W
YKL173W
YKL196C
YKL212W
YLL011W
YLL021W
YLL023C
YLL028W
YLL036C
YLL061W
YLR004C
YLR018C
YLR026C
YLR034C
YLR078C
YLR093C
YLR117C
YLR147C
YLR264W
YLR268W
YLR298C
YLR314C
YLR319C
YLR337C
YLR362W
YLR370C
YLR372W
YLR438C-A
YML012W
YML046W
YML048W
YML049C
YML067C
YML075C
YMR109W
YMR125W
YMR149W
YMR197C
YMR213W
YMR215W
YMR288W
YNL044W
YNL048W
YNL049C
YNL094W
YNL101W
YNL113W
YNL118C
YNL130C
YNL147W
YNL243W
YNL251C
YNL271C
YNL287W
YNR035C
YOL003C
YOL018C
YOL149W
YOR016C
YOR085W
YOR103C
YOR106W
YOR159C
YOR181W
YOR210W
YOR308C
YOR320C
YOR341W
YPL010W
YPL085W
YPL140C
YPL151C
YPL178W
YPL190C
YPL246C
YPL264C
YPL274W
YPR010C
YPR028W
YPR082C
YPR101W
YPR110C
YPR132W
YPR156C
YPR178W
YPR181C
YPR182W
YPR198W
Complex 584	3	1	From subnetworks: 17
YBR171W
YLR292C
YPL094C
Complex 585	15	1	From subnetworks: 17
YBR127C
YDL132W
YDL185W
YDR202C
YDR328C
YEL051W
YGR020C
YHR060W
YJR033C
YJR090C
YKL080W
YMR054W
YOR270C
YOR332W
YPR036W
Complex 586	8	1	From subnetworks: 17
YBL049W
YBR105C
YCL039W
YDR255C
YGL227W
YIL017C
YIL097W
YMR135C
Complex 587	38	1	From subnetworks: 17
YAL021C
YBL035C
YBR081C
YBR198C
YCL010C
YCR042C
YCR093W
YDL165W
YDR167W
YDR216W
YDR392W
YDR443C
YEL009C
YER068W
YER148W
YGL112C
YGR092W
YGR134W
YGR252W
YGR274C
YIL038C
YIR008C
YKR036C
YLR055C
YML015C
YML098W
YMR227C
YMR236W
YNL025C
YNL102W
YNL288W
YNR052C
YOL148C
YOR217W
YPL011C
YPL042C
YPL254W
YPR072W
Complex 588	4	1	From subnetworks: 17
YBR060C
YJL194W
YLL004W
YPR162C
Complex 590	30	1	From subnetworks: 17
YBR010W
YBR140C
YDR190C
YDR224C
YDR225W
YDR227W
YDR334W
YDR359C
YDR485C
YFL024C
YFL039C
YHR090C
YHR099W
YHR179W
YJL005W
YJL081C
YJL098W
YLL050C
YLR310C
YLR442C
YML041C
YMR284W
YNL030W
YNL098C
YNL107W
YOL012C
YOR101W
YOR244W
YPL235W
YPR023C
Complex 591	78	1	From subnetworks: 17
YAL043C
YAR003W
YBR175W
YBR247C
YDL031W
YDL060W
YDL208W
YDL213C
YDR060W
YDR101C
YDR194C
YDR195W
YDR228C
YDR301W
YER006W
YER054C
YER082C
YER126C
YER133W
YER164W
YGL019W
YGL099W
YGL111W
YGR090W
YGR156W
YGR245C
YHR052W
YHR066W
YHR088W
YHR089C
YHR119W
YHR197W
YIL035C
YJL033W
YJL069C
YJR002W
YJR093C
YKL009W
YKL014C
YKL018W
YKL059C
YKL112W
YKL143W
YKL172W
YKR002W
YKR081C
YLR074C
YLR115W
YLR175W
YLR276C
YLR277C
YMR049C
YMR229C
YNL002C
YNL061W
YNL075W
YNL110C
YNL124W
YNL175C
YNL207W
YNL222W
YNL230C
YNL317W
YNR053C
YOL077C
YOR005C
YOR039W
YOR056C
YOR061W
YOR179C
YOR272W
YPL012W
YPL043W
YPL093W
YPL138C
YPL211W
YPR016C
YPR107C
Complex 592	11	1	From subnetworks: 17
YBR146W
YDR036C
YDR041W
YDR337W
YDR347W
YHL004W
YJR113C
YMR188C
YNL137C
YNL306W
YPL118W
Complex 593	14	1	From subnetworks: 17
YBR049C
YBR245C
YDL002C
YER092W
YFR037C
YGL133W
YIL126W
YKR001C
YLR052W
YLR176C
YLR357W
YMR091C
YOR304W
YPL082C
Complex 594	54	1	From subnetworks: 18
YAL021C
YBL093C
YBR081C
YBR193C
YBR198C
YBR253W
YCL010C
YCR042C
YCR081W
YCR093W
YDL005C
YDL165W
YDR145W
YDR167W
YDR176W
YDR216W
YDR308C
YDR443C
YEL009C
YER022W
YER068W
YER148W
YGL025C
YGL112C
YGL151W
YGR092W
YGR134W
YGR274C
YHR041C
YHR058C
YIL038C
YKL028W
YKR036C
YKR062W
YLR055C
YLR071C
YML015C
YML098W
YMR005W
YMR112C
YMR227C
YMR236W
YNL025C
YNL236W
YNL288W
YNR010W
YNR052C
YOL051W
YOL135C
YOR174W
YPL011C
YPL042C
YPL248C
YPR072W
Complex 596	159	1	From subnetworks: 18
YAL007C
YAR002C-A
YAR002W
YAR027W
YBL032W
YBL105C
YBR036C
YBR054W
YBR106W
YBR110W
YBR159W
YBR171W
YBR183W
YBR196C
YBR283C
YBR290W
YBR293W
YCL025C
YCL037C
YCL052C
YCR024C-A
YCR034W
YDL015C
YDL054C
YDL116W
YDL195W
YDL206W
YDL207W
YDL212W
YDL232W
YDR002W
YDR211W
YDR276C
YDR297W
YDR307W
YDR331W
YDR335W
YDR395W
YDR456W
YEL002C
YEL017C-A
YEL027W
YEL063C
YER009W
YER025W
YER026C
YER165W
YFL041W
YFL048C
YFL062W
YFR002W
YGL022W
YGL051W
YGL092W
YGL097W
YGL100W
YGL104C
YGL172W
YGL200C
YGL226C-A
YGR060W
YGR083C
YGR119C
YGR162W
YGR191W
YGR260W
YGR284C
YGR289C
YHL034C
YHR007C
YHR026W
YHR110W
YHR133C
YHR140W
YHR142W
YIL016W
YIL063C
YIL109C
YIL114C
YIL115C
YIR001C
YIR022W
YJL002C
YJL041W
YJL057C
YJL117W
YJL138C
YJL196C
YJR007W
YJR010C-A
YJR015W
YJR042W
YJR074W
YJR117W
YKL008C
YKL057C
YKL065C
YKL068W
YKL154W
YKL212W
YKR026C
YKR082W
YLL023C
YLL028W
YLL061W
YLR004C
YLR034C
YLR044C
YLR083C
YLR178C
YLR208W
YLR241W
YLR291C
YLR293C
YLR335W
YLR347C
YLR372W
YLR378C
YML012W
YML048W
YML067C
YML075C
YML103C
YMR047C
YMR129W
YMR149W
YMR153W
YMR215W
YMR255W
YMR264W
YMR308C
YNL044W
YNL048W
YNL101W
YNL125C
YNL130C
YNL189W
YNR013C
YOL003C
YOL139C
YOR016C
YOR020C
YOR046C
YOR085W
YOR103C
YOR185C
YOR254C
YOR260W
YPL076W
YPL085W
YPL094C
YPL227C
YPL237W
YPL264C
YPL274W
YPR028W
YPR156C
YPR181C
YPR198W
Complex 597	7	1	From subnetworks: 18
YDL074C
YFL008W
YFR031C
YIL026C
YJL074C
YJR112W
YMR001C
Complex 598	29	1	From subnetworks: 18
YBR010W
YBR231C
YCL040W
YDR190C
YDR224C
YDR225W
YDR334W
YDR359C
YDR485C
YFL024C
YFL039C
YGR002C
YHR090C
YHR099W
YHR179W
YJL005W
YJL081C
YJL098W
YLL050C
YLR399C
YML041C
YMR092C
YNL030W
YNL107W
YNL138W
YOL012C
YOR244W
YPL235W
YPR023C
Complex 599	331	1	From subnetworks: 18
YAL015C
YAL016W
YAL043C
YAR003W
YAR007C
YBL007C
YBL026W
YBL035C
YBL039C
YBL041W
YBL099W
YBR055C
YBR087W
YBR094W
YBR103W
YBR119W
YBR142W
YBR154C
YBR175W
YBR217W
YBR234C
YBR247C
YBR267W
YBR272C
YCL008C
YCL018W
YCL024W
YCR002C
YCR009C
YCR033W
YCR077C
YCR088W
YDL007W
YDL017W
YDL020C
YDL029W
YDL030W
YDL031W
YDL047W
YDL059C
YDL060W
YDL097C
YDL126C
YDL134C
YDL140C
YDL145C
YDL147W
YDL150W
YDL160C
YDL188C
YDL200C
YDL208W
YDL213C
YDL225W
YDR004W
YDR045C
YDR060W
YDR097C
YDR101C
YDR143C
YDR155C
YDR194C
YDR195W
YDR228C
YDR235W
YDR238C
YDR260C
YDR283C
YDR298C
YDR301W
YDR377W
YDR378C
YDR388W
YDR394W
YDR404C
YDR416W
YDR427W
YDR469W
YDR473C
YDR507C
YEL015W
YEL037C
YEL056W
YER006W
YER012W
YER021W
YER029C
YER054C
YER082C
YER094C
YER112W
YER122C
YER126C
YER133W
YER146W
YER164W
YER172C
YER173W
YFL017W-A
YFR004W
YFR010W
YFR021W
YFR024C-A
YFR040W
YFR050C
YFR051C
YFR052W
YFR053C
YGL004C
YGL011C
YGL019W
YGL048C
YGL070C
YGL081W
YGL099W
YGL111W
YGL120C
YGL128C
YGL137W
YGL190C
YGR013W
YGR074W
YGR090W
YGR091W
YGR129W
YGR135W
YGR156W
YGR161C
YGR186W
YGR232W
YGR240C
YGR245C
YGR253C
YGR254W
YGR262C
YHL030W
YHR016C
YHR027C
YHR030C
YHR052W
YHR066W
YHR086W
YHR088W
YHR089C
YHR107C
YHR119W
YHR165C
YHR170W
YHR191C
YHR197W
YHR200W
YIL004C
YIL021W
YIL035C
YIL062C
YIL075C
YIL076W
YIL112W
YIL147C
YIL148W
YIL156W
YIR008C
YJL001W
YJL008C
YJL033W
YJL069C
YJL124C
YJL130C
YJL140W
YJL151C
YJL172W
YJL173C
YJL203W
YJR002W
YJR022W
YJR045C
YJR050W
YJR063W
YJR065C
YJR068W
YJR076C
YJR093C
YJR121W
YKL009W
YKL012W
YKL013C
YKL014C
YKL016C
YKL018W
YKL059C
YKL112W
YKL129C
YKL143W
YKL144C
YKL145W
YKL172W
YKL173W
YKR002W
YKR025W
YKR029C
YKR081C
YLL011W
YLL021W
YLL022C
YLL036C
YLR074C
YLR078C
YLR115W
YLR147C
YLR175W
YLR180W
YLR259C
YLR264W
YLR275W
YLR276C
YLR277C
YLR298C
YLR314C
YLR319C
YLR337C
YLR362W
YLR370C
YLR384C
YLR421C
YLR438C-A
YML032C
YML046W
YML049C
YML081C-A
YML092C
YML109W
YMR049C
YMR093W
YMR109W
YMR125W
YMR205C
YMR213W
YMR229C
YMR273C
YMR276W
YMR288W
YMR312W
YMR314W
YNL002C
YNL061W
YNL064C
YNL075W
YNL094W
YNL102W
YNL110C
YNL113W
YNL118C
YNL124W
YNL147W
YNL151C
YNL175C
YNL207W
YNL222W
YNL230C
YNL243W
YNL251C
YNL271C
YNL287W
YNL290W
YNL317W
YNR003C
YNR035C
YNR053C
YOL005C
YOL038W
YOL068C
YOL077C
YOL094C
YOL133W
YOL149W
YOR005C
YOR039W
YOR056C
YOR061W
YOR116C
YOR117W
YOR144C
YOR151C
YOR157C
YOR159C
YOR179C
YOR181W
YOR207C
YOR210W
YOR217W
YOR224C
YOR250C
YOR259C
YOR261C
YOR272W
YOR308C
YOR320C
YOR341W
YOR362C
YPL001W
YPL010W
YPL012W
YPL043W
YPL065W
YPL078C
YPL086C
YPL093W
YPL101W
YPL138C
YPL140C
YPL144W
YPL151C
YPL178W
YPL190C
YPL211W
YPL246C
YPR010C
YPR016C
YPR020W
YPR082C
YPR093C
YPR101W
YPR103W
YPR107C
YPR108W
YPR110C
YPR132W
YPR178W
YPR182W
YPR187W
YPR190C
Complex 600	53	1	From subnetworks: 19
YAR002W
YBL032W
YBR196C
YCL037C
YDL116W
YDL207W
YDR002W
YDR192C
YDR211W
YDR335W
YDR395W
YER009W
YER025W
YER165W
YFR002W
YGL092W
YGL097W
YGL100W
YGL172W
YGR083C
YGR119C
YGR162W
YGR218W
YHL034C
YIL063C
YIL115C
YJL041W
YJL057C
YJL138C
YJR007W
YJR042W
YJR074W
YKL057C
YKL068W
YKR026C
YKR082W
YLR044C
YLR178C
YLR208W
YLR291C
YLR293C
YLR335W
YLR347C
YML103C
YMR047C
YMR129W
YMR308C
YNL189W
YOL139C
YOR046C
YOR185C
YOR260W
YPL237W
Complex 602	109	1	From subnetworks: 19
YAL007C
YAR002C-A
YAR027W
YBL105C
YBR036C
YBR054W
YBR106W
YBR110W
YBR159W
YBR171W
YBR183W
YBR283C
YBR290W
YBR293W
YCL025C
YCL052C
YCR024C-A
YCR034W
YDL015C
YDL054C
YDL195W
YDL206W
YDL212W
YDL232W
YDR276C
YDR297W
YDR307W
YDR331W
YDR456W
YEL002C
YEL017C-A
YEL027W
YEL063C
YER026C
YFL041W
YFL048C
YFL062W
YGL022W
YGL051W
YGL104C
YGL200C
YGL226C-A
YGR060W
YGR191W
YGR260W
YGR284C
YGR289C
YHR007C
YHR026W
YHR110W
YHR123W
YHR133C
YHR140W
YHR142W
YIL016W
YIL109C
YIR022W
YJL002C
YJL117W
YJL196C
YJR010C-A
YJR015W
YJR117W
YKL008C
YKL065C
YKL154W
YKL212W
YLL023C
YLL028W
YLL061W
YLR004C
YLR018C
YLR034C
YLR080W
YLR083C
YLR241W
YLR292C
YLR343W
YLR372W
YLR378C
YML012W
YML048W
YML067C
YML075C
YMR149W
YMR215W
YMR264W
YNL044W
YNL048W
YNL049C
YNL101W
YNL125C
YNL130C
YNR013C
YOL003C
YOR016C
YOR085W
YOR103C
YOR254C
YPL076W
YPL085W
YPL094C
YPL227C
YPL264C
YPL274W
YPR028W
YPR156C
YPR181C
YPR198W
Complex 605	12	1	From subnetworks: 19
YDL074C
YEL043W
YFL008W
YFR031C
YIL026C
YJL074C
YJR112W
YMR065W
YMR198W
YNL084C
YOL115W
YPR141C
Complex 606	34	1	From subnetworks: 19
YAL011W
YBR010W
YBR140C
YBR231C
YDR190C
YDR224C
YDR225W
YDR227W
YDR334W
YDR359C
YDR485C
YFL024C
YFL039C
YGR002C
YHR090C
YHR099W
YHR179W
YJL005W
YJL081C
YJL098W
YLL050C
YLR310C
YLR399C
YLR442C
YML041C
YMR284W
YNL030W
YNL098C
YNL107W
YOL012C
YOR101W
YOR244W
YPL235W
YPR023C
Complex 607	6	1	From subnetworks: 19
YDR181C
YGR180C
YJL026W
YJL115W
YMR127C
YOR213C
Complex 608	381	1	From subnetworks: 19
YAL015C
YAL016W
YAL021C
YAL043C
YAR003W
YAR007C
YBL002W
YBL007C
YBL026W
YBL035C
YBL039C
YBL041W
YBL099W
YBR055C
YBR081C
YBR087W
YBR088C
YBR094W
YBR103W
YBR119W
YBR142W
YBR154C
YBR175W
YBR188C
YBR198C
YBR217W
YBR234C
YBR247C
YBR267W
YBR272C
YCL008C
YCL010C
YCL018W
YCL024W
YCR002C
YCR009C
YCR033W
YCR042C
YCR072C
YCR077C
YCR088W
YCR093W
YDL007W
YDL017W
YDL020C
YDL029W
YDL030W
YDL031W
YDL047W
YDL059C
YDL060W
YDL097C
YDL098C
YDL126C
YDL134C
YDL140C
YDL145C
YDL147W
YDL150W
YDL160C
YDL165W
YDL188C
YDL190C
YDL200C
YDL208W
YDL213C
YDL225W
YDR004W
YDR060W
YDR097C
YDR101C
YDR129C
YDR143C
YDR145W
YDR155C
YDR167W
YDR176W
YDR189W
YDR194C
YDR195W
YDR216W
YDR228C
YDR238C
YDR260C
YDR283C
YDR298C
YDR301W
YDR377W
YDR378C
YDR388W
YDR394W
YDR404C
YDR416W
YDR427W
YDR443C
YDR473C
YDR507C
YEL009C
YEL015W
YEL037C
YEL056W
YER006W
YER012W
YER021W
YER029C
YER054C
YER082C
YER094C
YER112W
YER122C
YER126C
YER133W
YER146W
YER148W
YER164W
YER171W
YER172C
YER173W
YFL016C
YFL017W-A
YFR004W
YFR010W
YFR021W
YFR024C-A
YFR040W
YFR050C
YFR051C
YFR052W
YFR053C
YGL004C
YGL011C
YGL019W
YGL048C
YGL070C
YGL081W
YGL099W
YGL111W
YGL112C
YGL120C
YGL128C
YGL137W
YGL190C
YGR013W
YGR074W
YGR075C
YGR090W
YGR091W
YGR134W
YGR135W
YGR156W
YGR161C
YGR186W
YGR232W
YGR240C
YGR245C
YGR252W
YGR253C
YGR254W
YGR262C
YGR274C
YHL030W
YHR016C
YHR027C
YHR030C
YHR052W
YHR066W
YHR086W
YHR088W
YHR089C
YHR107C
YHR119W
YHR148W
YHR165C
YHR170W
YHR197W
YHR200W
YIL004C
YIL021W
YIL035C
YIL038C
YIL062C
YIL075C
YIL076W
YIL112W
YIL147C
YIL148W
YIR008C
YJL001W
YJL008C
YJL011C
YJL033W
YJL069C
YJL124C
YJL130C
YJL140W
YJL151C
YJL172W
YJL173C
YJL203W
YJR002W
YJR022W
YJR035W
YJR045C
YJR050W
YJR063W
YJR065C
YJR068W
YJR076C
YJR093C
YJR121W
YJR138W
YKL009W
YKL012W
YKL013C
YKL014C
YKL016C
YKL018W
YKL059C
YKL112W
YKL117W
YKL129C
YKL145W
YKL172W
YKL173W
YKR002W
YKR025W
YKR029C
YKR036C
YKR081C
YKR101W
YLL008W
YLL011W
YLL021W
YLL022C
YLL036C
YLR015W
YLR055C
YLR074C
YLR078C
YLR106C
YLR113W
YLR115W
YLR117C
YLR147C
YLR175W
YLR180W
YLR259C
YLR264W
YLR268W
YLR275W
YLR276C
YLR277C
YLR298C
YLR314C
YLR319C
YLR337C
YLR362W
YLR370C
YLR384C
YLR421C
YLR438C-A
YML015C
YML032C
YML046W
YML049C
YML081C-A
YML092C
YML098W
YML109W
YMR005W
YMR049C
YMR093W
YMR109W
YMR125W
YMR186W
YMR205C
YMR213W
YMR227C
YMR229C
YMR236W
YMR273C
YMR276W
YMR290C
YMR312W
YMR314W
YNL002C
YNL061W
YNL064C
YNL075W
YNL094W
YNL102W
YNL110C
YNL113W
YNL118C
YNL124W
YNL147W
YNL175C
YNL182C
YNL207W
YNL222W
YNL230C
YNL243W
YNL251C
YNL271C
YNL287W
YNL288W
YNL290W
YNL317W
YNR035C
YNR052C
YNR053C
YOL005C
YOL038W
YOL068C
YOL077C
YOL094C
YOL133W
YOL149W
YOR005C
YOR027W
YOR039W
YOR056C
YOR061W
YOR116C
YOR117W
YOR144C
YOR151C
YOR157C
YOR159C
YOR179C
YOR181W
YOR206W
YOR207C
YOR210W
YOR217W
YOR224C
YOR250C
YOR259C
YOR261C
YOR272W
YOR308C
YOR320C
YOR341W
YOR362C
YPL001W
YPL010W
YPL011C
YPL012W
YPL042C
YPL043W
YPL065W
YPL078C
YPL086C
YPL093W
YPL101W
YPL138C
YPL140C
YPL144W
YPL151C
YPL178W
YPL190C
YPL211W
YPL240C
YPL246C
YPL254W
YPR010C
YPR016C
YPR020W
YPR072W
YPR082C
YPR093C
YPR101W
YPR103W
YPR107C
YPR108W
YPR110C
YPR132W
YPR178W
YPR182W
YPR187W
YPR190C
Complex 609	7	1	From subnetworks: 20
YBL084C
YDL008W
YFR036W
YGL240W
YKL022C
YLR102C
YNL172W
Complex 610	28	1	From subnetworks: 20
YAL041W
YBL085W
YBR102C
YBR103W
YBR200W
YCR033W
YDR155C
YDR166C
YDR309C
YDR310C
YER008C
YER114C
YGL233W
YGR152C
YGR270W
YHL007C
YIL068C
YIL112W
YKR029C
YLR166C
YLR229C
YML109W
YMR273C
YNL298W
YOL068C
YOR127W
YOR279C
YPL115C
Complex 613	16	1	From subnetworks: 20
YBL068W
YBR126C
YDR074W
YDR207C
YER099C
YHL011C
YJR094C
YKL181W
YKR048C
YML099C
YML100W
YMR042W
YMR043W
YMR139W
YMR261C
YOL061W
Complex 614	19	1	From subnetworks: 20
YBL093C
YBR193C
YBR253W
YCR081W
YDL005C
YDR308C
YHR041C
YHR058C
YKL028W
YKR062W
YLR071C
YMR112C
YNL236W
YNR010W
YOL051W
YOL135C
YOR140W
YOR174W
YPR070W
Complex 615	5	1	From subnetworks: 20
YER059W
YGR233C
YIL050W
YJL084C
YLR190W
Complex 616	3	1	From subnetworks: 20
YML095C
YMR291W
YPL262W
Complex 617	62	1	From subnetworks: 20
YAL016W
YBL039C
YBL041W
YBL099W
YBR272C
YCL018W
YDL007W
YDL020C
YDL097C
YDL134C
YDL147W
YDL188C
YDR298C
YDR377W
YDR394W
YDR427W
YEL037C
YER012W
YER021W
YER094C
YFR004W
YFR010W
YFR050C
YFR052W
YGL004C
YGL011C
YGL048C
YGR135W
YGR161C
YGR232W
YGR240C
YGR253C
YGR262C
YHL030W
YHR027C
YHR200W
YJL001W
YJL008C
YJL130C
YJR121W
YKL016C
YKL145W
YLR180W
YLR259C
YLR421C
YML081C-A
YML092C
YMR205C
YMR276W
YMR314W
YNL064C
YOL038W
YOR117W
YOR157C
YOR259C
YOR261C
YOR362C
YPL078C
YPL144W
YPR020W
YPR103W
YPR108W
Complex 618	42	1	From subnetworks: 20
YAL021C
YBL035C
YBR081C
YBR087W
YBR198C
YCL010C
YCR042C
YCR093W
YDL165W
YDR167W
YDR176W
YDR216W
YDR443C
YEL009C
YER068W
YER148W
YGL112C
YGR092W
YGR134W
YGR252W
YGR274C
YHR191C
YIL038C
YIR008C
YJR068W
YKR036C
YLR055C
YML015C
YML098W
YMR227C
YMR236W
YNL102W
YNL288W
YNL290W
YNR052C
YOL094C
YOR144C
YOR217W
YPL011C
YPL042C
YPL254W
YPR072W
Complex 619	3	1	From subnetworks: 20
YDR140W
YIL151C
YLR121C
Complex 620	3	1	From subnetworks: 20
YBR171W
YLR292C
YOR254C
Complex 621	19	1	From subnetworks: 20
YAL043C
YBR175W
YDR195W
YDR301W
YDR469W
YER133W
YHR119W
YJL033W
YJR093C
YKL018W
YKL059C
YKR002W
YLR015W
YLR115W
YLR277C
YNL317W
YOR179C
YPL138C
YPR107C
Complex 622	38	1	From subnetworks: 20
YAR002W
YBL032W
YBR196C
YCL037C
YDL116W
YDR002W
YDR335W
YER009W
YER165W
YFR002W
YGL049C
YGL092W
YGL097W
YGL100W
YGL172W
YGR119C
YGR162W
YGR218W
YHL034C
YIL063C
YJL138C
YJR042W
YJR074W
YKL057C
YKL068W
YKR082W
YLR044C
YLR178C
YLR208W
YLR293C
YLR335W
YLR347C
YML103C
YMR047C
YMR129W
YNL189W
YOL139C
YOR185C
Complex 623	32	1	From subnetworks: 20
YAL011W
YBR010W
YBR140C
YBR231C
YDR190C
YDR224C
YDR225W
YDR227W
YDR334W
YDR359C
YDR485C
YFL039C
YGR002C
YHR090C
YHR099W
YHR179W
YJL005W
YJL081C
YLL050C
YLR310C
YLR399C
YLR442C
YML041C
YMR284W
YNL030W
YNL098C
YNL107W
YOL012C
YOR101W
YOR244W
YPL235W
YPR023C
Complex 624	6	1	From subnetworks: 20
YDL074C
YEL043W
YER149C
YFR031C
YJL074C
YMR124W
Complex 625	138	1	From subnetworks: 20
YAL015C
YAR002C-A
YBR036C
YBR069C
YBR106W
YBR110W
YBR154C
YBR159W
YBR183W
YBR283C
YBR290W
YCL025C
YCR009C
YCR034W
YDL015C
YDL017W
YDL054C
YDL059C
YDL140C
YDL145C
YDL150W
YDL195W
YDL200C
YDL212W
YDL232W
YDR045C
YDR189W
YDR238C
YDR276C
YDR297W
YDR307W
YDR331W
YDR388W
YDR404C
YEL002C
YEL017C-A
YEL027W
YEL063C
YER026C
YFL041W
YFL048C
YFR051C
YGL022W
YGL051W
YGL070C
YGL137W
YGL200C
YGL223C
YGL226C-A
YGR060W
YGR120C
YGR186W
YGR200C
YGR260W
YGR284C
YGR289C
YHR026W
YHR110W
YHR123W
YHR133C
YHR142W
YIL004C
YIL016W
YIL021W
YIL076W
YIL109C
YIL147C
YJL002C
YJL011C
YJL117W
YJL140W
YJL196C
YJR010C-A
YJR015W
YJR063W
YJR117W
YKL008C
YKL065C
YKL110C
YKL144C
YKL154W
YKL212W
YKR025W
YLL023C
YLL028W
YLL061W
YLR004C
YLR018C
YLR026C
YLR034C
YLR078C
YLR268W
YLR372W
YLR384C
YML012W
YML048W
YML067C
YML123C
YMR058W
YMR149W
YMR215W
YMR312W
YNL041C
YNL048W
YNL049C
YNL101W
YNL113W
YNL130C
YNL151C
YNL287W
YNR003C
YOL005C
YOR016C
YOR085W
YOR103C
YOR116C
YOR151C
YOR181W
YOR207C
YOR210W
YOR224C
YOR341W
YPL010W
YPL076W
YPL085W
YPL086C
YPL101W
YPL227C
YPL274W
YPR010C
YPR028W
YPR093C
YPR110C
YPR156C
YPR181C
YPR187W
YPR190C
YPR198W
Complex 626	51	1	From subnetworks: 20
YBR142W
YBR267W
YCR072C
YDL031W
YDL213C
YDR060W
YDR101C
YDR496C
YER006W
YER126C
YER164W
YGL019W
YGL099W
YGL111W
YGR103W
YGR245C
YHR052W
YHR066W
YHR088W
YHR089C
YHR170W
YHR197W
YIL035C
YKL009W
YKL014C
YKL021C
YKL112W
YKL172W
YKR081C
YLL008W
YLR074C
YLR175W
YMR049C
YMR290C
YNL002C
YNL061W
YNL110C
YNL124W
YNL175C
YNL182C
YNL230C
YNR053C
YOL077C
YOR039W
YOR061W
YOR206W
YOR272W
YPL043W
YPL093W
YPL211W
YPR016C
Complex 627	81	1	From subnetworks: 20
YBL026W
YBR055C
YBR065C
YBR094W
YBR119W
YBR188C
YBR234C
YCR002C
YCR077C
YDL029W
YDL030W
YDL047W
YDL160C
YDL225W
YDR143C
YDR235W
YDR283C
YDR378C
YDR416W
YDR473C
YDR507C
YEL015W
YER029C
YER112W
YER146W
YER172C
YFL017W-A
YGL120C
YGL128C
YGR013W
YGR074W
YGR091W
YGR129W
YHR086W
YHR107C
YHR165C
YIL062C
YJL124C
YJL203W
YJR022W
YJR050W
YJR065C
YJR076C
YKL012W
YKL013C
YKL129C
YKL173W
YLL036C
YLR117C
YLR147C
YLR264W
YLR275W
YLR298C
YLR314C
YLR337C
YLR370C
YLR438C-A
YML046W
YML049C
YMR109W
YMR125W
YMR213W
YMR240C
YMR288W
YNL118C
YNL147W
YNL166C
YNL251C
YNR035C
YOL149W
YOR159C
YOR308C
YOR320C
YPL151C
YPL178W
YPL190C
YPR082C
YPR101W
YPR132W
YPR178W
YPR182W
Complex 628	263	1	From subnetworks: 21
YAL007C
YAL015C
YAL032C
YAR002C-A
YAR027W
YBL007C
YBL026W
YBR036C
YBR054W
YBR055C
YBR094W
YBR106W
YBR110W
YBR119W
YBR142W
YBR159W
YBR171W
YBR183W
YBR234C
YBR247C
YBR267W
YBR283C
YBR290W
YCL024W
YCL025C
YCL059C
YCR002C
YCR009C
YCR034W
YCR077C
YCR088W
YDL015C
YDL017W
YDL029W
YDL030W
YDL031W
YDL047W
YDL054C
YDL059C
YDL060W
YDL098C
YDL145C
YDL160C
YDL195W
YDL200C
YDL209C
YDL210W
YDL212W
YDL213C
YDL225W
YDL232W
YDR060W
YDR101C
YDR143C
YDR189W
YDR235W
YDR238C
YDR260C
YDR276C
YDR283C
YDR297W
YDR307W
YDR331W
YDR378C
YDR388W
YDR416W
YDR473C
YDR496C
YDR507C
YEL002C
YEL015W
YEL017C-A
YEL027W
YEL063C
YER006W
YER026C
YER029C
YER082C
YER112W
YER126C
YER146W
YER172C
YFL017W-A
YFL041W
YFL048C
YFR021W
YFR024C-A
YFR040W
YFR051C
YGL022W
YGL051W
YGL099W
YGL111W
YGL120C
YGL137W
YGL200C
YGL223C
YGL226C-A
YGR013W
YGR060W
YGR074W
YGR090W
YGR091W
YGR120C
YGR245C
YGR260W
YGR284C
YGR289C
YHR007C
YHR016C
YHR026W
YHR030C
YHR052W
YHR086W
YHR088W
YHR089C
YHR107C
YHR110W
YHR123W
YHR133C
YHR142W
YHR148W
YHR165C
YHR170W
YHR197W
YIL004C
YIL016W
YIL062C
YIL076W
YIL109C
YIL147C
YJL002C
YJL069C
YJL117W
YJL124C
YJL151C
YJL196C
YJR002W
YJR010C-A
YJR015W
YJR022W
YJR050W
YJR063W
YJR065C
YJR076C
YJR117W
YJR138W
YKL009W
YKL013C
YKL014C
YKL065C
YKL129C
YKL143W
YKL172W
YKL173W
YKL212W
YKR081C
YLL011W
YLL021W
YLL023C
YLL028W
YLL036C
YLL061W
YLR004C
YLR018C
YLR026C
YLR034C
YLR074C
YLR078C
YLR083C
YLR147C
YLR175W
YLR264W
YLR268W
YLR298C
YLR314C
YLR319C
YLR337C
YLR362W
YLR370C
YLR372W
YLR438C-A
YML012W
YML046W
YML048W
YML049C
YML067C
YML075C
YML123C
YMR049C
YMR058W
YMR093W
YMR109W
YMR125W
YMR149W
YMR213W
YMR215W
YMR240C
YMR290C
YNL002C
YNL041C
YNL048W
YNL061W
YNL075W
YNL094W
YNL101W
YNL110C
YNL113W
YNL118C
YNL124W
YNL130C
YNL147W
YNL175C
YNL207W
YNL230C
YNL243W
YNL251C
YNL271C
YNL287W
YNR035C
YNR053C
YOL003C
YOL077C
YOL149W
YOR005C
YOR016C
YOR085W
YOR103C
YOR159C
YOR181W
YOR210W
YOR254C
YOR272W
YOR284W
YOR308C
YOR320C
YOR341W
YPL010W
YPL012W
YPL043W
YPL076W
YPL085W
YPL093W
YPL140C
YPL151C
YPL178W
YPL190C
YPL246C
YPL264C
YPL274W
YPR010C
YPR016C
YPR028W
YPR082C
YPR101W
YPR110C
YPR132W
YPR156C
YPR178W
YPR181C
YPR182W
YPR192W
YPR198W
Complex 629	9	1	From subnetworks: 21
YAL041W
YBR200W
YER114C
YGL233W
YGR152C
YHL007C
YJL157C
YLR229C
YOR212W
Complex 630	33	1	From subnetworks: 21
YBR154C
YBR279W
YDL140C
YDL150W
YDR045C
YDR404C
YGL070C
YGL207W
YGL244W
YGR186W
YGR200C
YIL021W
YJL140W
YKL110C
YLR384C
YLR418C
YML010W
YML069W
YMR312W
YNL151C
YNR003C
YOL005C
YOL145C
YOR116C
YOR123C
YOR151C
YOR207C
YOR224C
YPL086C
YPL101W
YPR093C
YPR187W
YPR190C
Complex 631	5	1	From subnetworks: 21
YJL110C
YKR034W
YNL021W
YOL090W
YPR179C
Complex 632	18	1	From subnetworks: 21
YBL093C
YBR193C
YBR253W
YDL005C
YDR308C
YHR041C
YHR058C
YKL028W
YKR062W
YLR071C
YMR112C
YNL236W
YNR010W
YOL051W
YOL135C
YOR140W
YOR174W
YPL248C
Complex 634	60	1	From subnetworks: 21
YAL016W
YBL039C
YBL041W
YBR272C
YCL018W
YDL007W
YDL020C
YDL097C
YDL134C
YDL147W
YDL188C
YDR394W
YDR427W
YEL037C
YEL056W
YER012W
YER021W
YER094C
YER171W
YFR004W
YFR010W
YFR050C
YFR052W
YGL004C
YGL011C
YGL048C
YGR135W
YGR161C
YGR232W
YGR240C
YGR253C
YGR262C
YHL030W
YHR027C
YHR200W
YIL075C
YJL001W
YJL008C
YJL130C
YJR035W
YKL145W
YLL022C
YLR180W
YLR259C
YLR421C
YML092C
YMR205C
YMR276W
YMR314W
YNL064C
YOL038W
YOR117W
YOR157C
YOR259C
YOR261C
YOR362C
YPL001W
YPL144W
YPR103W
YPR108W
Complex 635	3	1	From subnetworks: 21
YMR095C
YMR096W
YNL333W
Complex 636	11	1	From subnetworks: 21
YBR254C
YDR246W
YDR407C
YDR472W
YGR166W
YKR068C
YLR342W
YML077W
YMR218C
YOR115C
YOR197W
Complex 637	15	1	From subnetworks: 21
YDL226C
YDR425W
YER031C
YFL005W
YFL038C
YGL161C
YGL198W
YGL210W
YGR172C
YKR014C
YML001W
YNL263C
YNL304W
YOR036W
YOR089C
Complex 638	15	1	From subnetworks: 21
YBR103W
YCR033W
YDR155C
YDR309C
YDR310C
YGR270W
YIL112W
YKR029C
YML109W
YMR273C
YNL298W
YOL068C
YOR127W
YOR279C
YPL115C
Complex 639	12	1	From subnetworks: 21
YBL049W
YBR095C
YBR105C
YCL039W
YDL076C
YDR255C
YGL227W
YMR135C
YNL330C
YOL004W
YPL139C
YPL181W
Complex 640	9	1	From subnetworks: 21
YBL050W
YDR468C
YGL095C
YGL212W
YKL196C
YLR093C
YMR197C
YOL018C
YOR106W
Complex 641	43	1	From subnetworks: 21
YAL021C
YBL035C
YBR081C
YBR087W
YBR088C
YBR198C
YCL010C
YCR042C
YCR093W
YDL165W
YDR145W
YDR167W
YDR216W
YDR392W
YDR443C
YEL009C
YER068W
YER148W
YGL112C
YGR092W
YGR134W
YGR252W
YGR274C
YHR191C
YIL038C
YIR008C
YJR068W
YKR036C
YLR055C
YML015C
YMR236W
YNL102W
YNL288W
YNL290W
YNR052C
YOL094C
YOL148C
YOR144C
YOR217W
YPL011C
YPL042C
YPL254W
YPR072W
Complex 642	5	1	From subnetworks: 21
YBR060C
YJL194W
YLL004W
YNL261W
YPR162C
Complex 643	13	1	From subnetworks: 21
YCR035C
YDL111C
YDR280W
YGR095C
YGR158C
YGR195W
YHR081W
YLR398C
YNL232W
YOL021C
YOL142W
YOR001W
YOR076C
Complex 644	12	1	From subnetworks: 21
YBL023C
YBR202W
YDR052C
YEL032W
YFR015C
YJL137C
YJL141C
YLR103C
YLR258W
YLR274W
YOR080W
YOR178C
Complex 645	14	1	From subnetworks: 21
YBL021C
YCL011C
YDL013W
YDL084W
YDR138W
YDR381W
YGL237C
YJL128C
YKL214C
YLR006C
YML062C
YMR022W
YNR031C
YPL169C
Complex 646	21	1	From subnetworks: 21
YAL043C
YAR003W
YBR175W
YDR195W
YDR228C
YDR301W
YER133W
YGR156W
YHR119W
YJL033W
YJR093C
YKL018W
YKL059C
YKR002W
YLR277C
YNL222W
YNL317W
YOR179C
YOR250C
YPL138C
YPR107C
Complex 647	4	1	From subnetworks: 21
YKR077W
YNL309W
YOR066W
YPR120C
Complex 648	52	1	From subnetworks: 21
YAR002W
YBL032W
YBR196C
YCL037C
YDL116W
YDR002W
YDR211W
YDR335W
YDR395W
YER009W
YER025W
YER165W
YFR002W
YGL049C
YGL092W
YGL097W
YGL100W
YGL172W
YGR083C
YGR119C
YGR162W
YGR218W
YHL034C
YIL063C
YIL115C
YIR001C
YJL041W
YJL057C
YJL061W
YJL138C
YJR007W
YJR042W
YJR074W
YKL057C
YKL068W
YKR026C
YKR082W
YLR044C
YLR178C
YLR208W
YLR291C
YLR293C
YLR335W
YLR347C
YML103C
YMR047C
YMR129W
YNL189W
YOL139C
YOR185C
YOR260W
YPL237W
Complex 649	26	1	From subnetworks: 21
YBR010W
YBR231C
YCL040W
YDR190C
YDR224C
YDR225W
YDR334W
YDR359C
YDR485C
YFL039C
YGR002C
YHR090C
YHR099W
YHR179W
YJL005W
YJL081C
YJL098W
YLL050C
YLR399C
YML041C
YNL030W
YNL107W
YOL012C
YOR244W
YPL235W
YPR023C
Complex 650	15	1	From subnetworks: 21
YBL090W
YBR146W
YBR251W
YDR041W
YDR337W
YDR347W
YGR215W
YHL004W
YIL093C
YJR101W
YJR113C
YNL137C
YNL306W
YOR243C
YPL118W
Complex 651	5	1	From subnetworks: 21
YDL074C
YFL008W
YFR031C
YJL074C
YNL084C
Complex 652	4	1	From subnetworks: 21
YIL103W
YJL096W
YKL191W
YOL075C
Complex 653	7	1	From subnetworks: 21
YAL055W
YDL065C
YDR265W
YGL153W
YLR191W
YMR026C
YOL044W
Complex 654	54	1	From subnetworks: 22
YAL021C
YBL093C
YBR081C
YBR193C
YBR198C
YBR253W
YCL010C
YCR042C
YCR081W
YCR093W
YDL005C
YDL165W
YDR145W
YDR167W
YDR176W
YDR216W
YDR308C
YDR443C
YEL009C
YER022W
YER148W
YGL112C
YGL151W
YGR092W
YGR134W
YGR252W
YGR274C
YHR041C
YHR058C
YIL038C
YKL028W
YKR036C
YKR062W
YLR055C
YLR071C
YML015C
YML098W
YMR005W
YMR112C
YMR227C
YMR236W
YNL236W
YNL288W
YNR010W
YNR052C
YOL051W
YOL135C
YOR174W
YPL011C
YPL042C
YPL248C
YPL254W
YPR070W
YPR072W
Complex 655	9	1	From subnetworks: 22
YER164W
YGL019W
YGR090W
YIL035C
YJL069C
YKL112W
YLR129W
YOR039W
YOR061W
Complex 656	90	1	From subnetworks: 22
YBL026W
YBR094W
YBR119W
YBR142W
YBR267W
YCR077C
YDL030W
YDL031W
YDL160C
YDL208W
YDL213C
YDR060W
YDR101C
YDR235W
YDR378C
YDR416W
YDR473C
YEL015W
YER006W
YER029C
YER112W
YER126C
YER146W
YER172C
YFL017W-A
YGL099W
YGL111W
YGL120C
YGL128C
YGR013W
YGR074W
YGR091W
YGR245C
YHR052W
YHR086W
YHR088W
YHR089C
YHR165C
YHR170W
YHR197W
YJL124C
YJL203W
YJR022W
YJR050W
YKL009W
YKL012W
YKL014C
YKL172W
YKL173W
YKR081C
YLL036C
YLR074C
YLR147C
YLR175W
YLR264W
YLR438C-A
YML049C
YMR049C
YMR125W
YMR213W
YMR240C
YMR288W
YNL002C
YNL061W
YNL110C
YNL118C
YNL124W
YNL147W
YNL175C
YNL230C
YNL251C
YNR053C
YOL077C
YOL149W
YOR005C
YOR159C
YOR272W
YOR308C
YOR320C
YPL012W
YPL043W
YPL093W
YPL151C
YPL178W
YPL190C
YPR016C
YPR082C
YPR101W
YPR132W
YPR182W
Complex 660	80	1	From subnetworks: 22
YAL016W
YBL035C
YBL039C
YBL041W
YBL099W
YBR087W
YBR088C
YBR272C
YCL018W
YDL007W
YDL020C
YDL097C
YDL126C
YDL134C
YDL147W
YDL188C
YDR004W
YDR394W
YDR427W
YEL037C
YEL056W
YER012W
YER021W
YER094C
YER171W
YER173W
YFL016C
YFR004W
YFR010W
YFR050C
YFR052W
YFR053C
YGL004C
YGL011C
YGL048C
YGL190C
YGR135W
YGR161C
YGR232W
YGR240C
YGR253C
YGR254W
YGR262C
YHL030W
YHR027C
YHR191C
YHR200W
YIL075C
YIR008C
YJL001W
YJL008C
YJL130C
YJR045C
YJR068W
YJR121W
YKL145W
YLL022C
YLR259C
YLR421C
YML092C
YMR078C
YMR205C
YMR276W
YMR314W
YNL064C
YNL102W
YNL290W
YOL038W
YOL094C
YOR117W
YOR144C
YOR157C
YOR217W
YOR259C
YOR261C
YOR362C
YPL001W
YPL144W
YPR103W
YPR108W
Complex 661	3	1	From subnetworks: 22
YDL110C
YNL320W
YOR078W
Complex 663	48	1	From subnetworks: 22
YAR002W
YBL032W
YBR196C
YCL037C
YDL116W
YDR002W
YDR192C
YDR211W
YDR335W
YER009W
YER025W
YER165W
YFR002W
YGL049C
YGL092W
YGL097W
YGL100W
YGL172W
YGR083C
YGR119C
YGR162W
YHL034C
YIR001C
YJL057C
YJL138C
YJR007W
YJR042W
YJR074W
YKL057C
YKL068W
YKR026C
YKR082W
YLR044C
YLR178C
YLR208W
YLR291C
YLR293C
YLR335W
YLR347C
YML103C
YMR047C
YMR129W
YMR308C
YNL189W
YOL139C
YOR185C
YOR260W
YPL237W
Complex 665	21	1	From subnetworks: 22
YAL043C
YAR003W
YBR175W
YDR195W
YDR228C
YDR301W
YDR469W
YER133W
YGR156W
YHR119W
YJR093C
YKL018W
YKL059C
YKR002W
YLR115W
YLR277C
YNL222W
YNL317W
YOR179C
YPL138C
YPR107C
Complex 666	189	1	From subnetworks: 22
YAL007C
YAL015C
YAR002C-A
YAR027W
YBL007C
YBL050W
YBR036C
YBR055C
YBR106W
YBR110W
YBR154C
YBR159W
YBR171W
YBR183W
YBR234C
YBR283C
YBR290W
YCL024W
YCL025C
YCR002C
YCR009C
YCR024C-A
YCR034W
YCR088W
YDL015C
YDL017W
YDL029W
YDL047W
YDL054C
YDL059C
YDL140C
YDL145C
YDL150W
YDL195W
YDL200C
YDL212W
YDL225W
YDL232W
YDR143C
YDR189W
YDR238C
YDR260C
YDR276C
YDR297W
YDR307W
YDR331W
YDR388W
YDR404C
YDR468C
YDR507C
YEL002C
YEL017C-A
YEL027W
YEL063C
YER026C
YFL041W
YFL048C
YFR021W
YFR024C-A
YFR040W
YFR051C
YGL022W
YGL051W
YGL070C
YGL095C
YGL137W
YGL181W
YGL200C
YGL223C
YGL226C-A
YGR060W
YGR120C
YGR186W
YGR260W
YGR284C
YGR289C
YHR007C
YHR016C
YHR026W
YHR030C
YHR107C
YHR110W
YHR123W
YHR133C
YHR142W
YIL004C
YIL016W
YIL021W
YIL062C
YIL076W
YIL109C
YIL147C
YJL002C
YJL117W
YJL140W
YJL151C
YJL196C
YJR010C-A
YJR015W
YJR063W
YJR065C
YJR076C
YJR117W
YKL008C
YKL013C
YKL065C
YKL129C
YKL144C
YKL154W
YKL196C
YKL212W
YKR025W
YLL011W
YLL021W
YLL023C
YLL028W
YLL061W
YLR004C
YLR026C
YLR034C
YLR078C
YLR093C
YLR268W
YLR292C
YLR314C
YLR319C
YLR337C
YLR343W
YLR362W
YLR370C
YLR372W
YLR384C
YML012W
YML048W
YML067C
YML075C
YML123C
YMR058W
YMR109W
YMR149W
YMR197C
YMR215W
YMR312W
YNL041C
YNL048W
YNL094W
YNL101W
YNL113W
YNL130C
YNL166C
YNL243W
YNL271C
YNL287W
YNR035C
YOL003C
YOL005C
YOL018C
YOR016C
YOR085W
YOR103C
YOR106W
YOR116C
YOR151C
YOR181W
YOR207C
YOR210W
YOR224C
YOR254C
YOR284W
YOR341W
YPL010W
YPL076W
YPL085W
YPL086C
YPL101W
YPL140C
YPL227C
YPL246C
YPL264C
YPL274W
YPR010C
YPR028W
YPR093C
YPR110C
YPR156C
YPR181C
YPR187W
YPR190C
YPR198W
Complex 667	13	1	From subnetworks: 22
YDL003W
YDL074C
YDR180W
YER147C
YFL008W
YFR027W
YFR031C
YIL026C
YJL074C
YJR112W
YMR001C
YMR198W
YPR141C
Complex 668	5	1	From subnetworks: 22
YBR247C
YCL059C
YDL060W
YNL207W
YOR056C
Complex 669	11	1	From subnetworks: 23
YAL040C
YBR135W
YBR160W
YDR130C
YER032W
YGR108W
YKR077W
YKR091W
YNL309W
YPL014W
YPR120C
Complex 670	49	1	From subnetworks: 23
YBL026W
YBR094W
YBR119W
YCR077C
YDL030W
YDL160C
YDR235W
YDR378C
YDR416W
YDR473C
YEL015W
YER029C
YER112W
YER146W
YER172C
YFL017W-A
YGL120C
YGL128C
YGR013W
YGR074W
YGR091W
YHR086W
YHR165C
YJL124C
YJR022W
YJR050W
YKL012W
YLL036C
YLR147C
YLR264W
YLR438C-A
YML046W
YML049C
YMR125W
YMR213W
YMR240C
YMR288W
YNL147W
YNL251C
YOL149W
YOR159C
YOR308C
YOR320C
YPL178W
YPL190C
YPR082C
YPR101W
YPR132W
YPR182W
Complex 671	26	1	From subnetworks: 23
YBR154C
YDL140C
YDL150W
YDR045C
YDR404C
YGL070C
YGR186W
YGR200C
YIL021W
YJL140W
YKL110C
YKR025W
YLR384C
YMR312W
YNL151C
YNR003C
YOL005C
YOR116C
YOR151C
YOR207C
YOR224C
YPL086C
YPL101W
YPR093C
YPR187W
YPR190C
Complex 672	83	1	From subnetworks: 23
YAL016W
YBL035C
YBL039C
YBL041W
YBL099W
YBR087W
YBR272C
YCL018W
YDL007W
YDL020C
YDL097C
YDL126C
YDL134C
YDL147W
YDL188C
YDR004W
YDR394W
YDR427W
YEL037C
YEL056W
YER012W
YER021W
YER094C
YER171W
YER173W
YFL016C
YFR004W
YFR010W
YFR050C
YFR052W
YFR053C
YGL004C
YGL011C
YGL048C
YGL190C
YGR135W
YGR161C
YGR232W
YGR240C
YGR253C
YGR254W
YGR262C
YHL030W
YHR027C
YHR191C
YHR200W
YIL075C
YIR008C
YJL001W
YJL008C
YJL130C
YJR045C
YJR121W
YKL117W
YKL145W
YLL022C
YLR180W
YLR259C
YLR421C
YML092C
YMR078C
YMR186W
YMR205C
YMR276W
YMR314W
YNL064C
YNL102W
YNL290W
YOL038W
YOL094C
YOR027W
YOR117W
YOR144C
YOR157C
YOR217W
YOR259C
YOR261C
YOR362C
YPL001W
YPL144W
YPL240C
YPR103W
YPR108W
Complex 673	49	1	From subnetworks: 23
YAL021C
YBL093C
YBR081C
YBR193C
YBR198C
YBR253W
YCL010C
YCR042C
YCR081W
YCR093W
YDL005C
YDL165W
YDR167W
YDR176W
YDR216W
YDR308C
YDR443C
YEL009C
YER022W
YER148W
YGL112C
YGR092W
YGR134W
YGR252W
YGR274C
YHR041C
YHR058C
YIL038C
YKL028W
YKR036C
YKR062W
YLR055C
YLR071C
YML015C
YMR112C
YMR236W
YNL236W
YNL288W
YNR010W
YNR052C
YOL051W
YOL135C
YOR174W
YPL011C
YPL042C
YPL248C
YPL254W
YPR070W
YPR072W
Complex 674	19	1	From subnetworks: 23
YAL029C
YBR130C
YCR035C
YDL111C
YDR280W
YGL106W
YGR095C
YGR158C
YGR195W
YHR023W
YHR069C
YHR081W
YLR398C
YNL232W
YOL021C
YOL142W
YOR001W
YOR076C
YOR326W
Complex 675	24	1	From subnetworks: 23
YBR010W
YBR231C
YDR190C
YDR224C
YDR225W
YDR334W
YDR359C
YDR485C
YFL039C
YGR002C
YHR090C
YHR099W
YHR179W
YJL005W
YJL081C
YLL050C
YLR399C
YML041C
YNL030W
YNL107W
YOL012C
YOR244W
YPL235W
YPR023C
Complex 676	38	1	From subnetworks: 23
YBR142W
YBR267W
YCR072C
YDL031W
YDR060W
YDR101C
YER006W
YER126C
YGL099W
YGL111W
YGR245C
YHR052W
YHR066W
YHR088W
YHR089C
YHR170W
YHR197W
YKL009W
YKL014C
YKL172W
YKR081C
YLR074C
YLR175W
YMR049C
YMR290C
YNL002C
YNL061W
YNL110C
YNL124W
YNL175C
YNL230C
YNR053C
YOL077C
YOR272W
YPL043W
YPL093W
YPL211W
YPR016C
Complex 677	7	1	From subnetworks: 23
YBR247C
YDL060W
YER082C
YGR090W
YJL069C
YNL207W
YPL012W
Complex 678	165	1	From subnetworks: 23
YAL007C
YAL015C
YAR002C-A
YBL007C
YBL050W
YBR036C
YBR055C
YBR106W
YBR110W
YBR159W
YBR171W
YBR183W
YBR234C
YBR283C
YBR290W
YCL024W
YCL025C
YCR002C
YCR009C
YCR024C-A
YCR034W
YCR088W
YDL015C
YDL017W
YDL029W
YDL047W
YDL054C
YDL059C
YDL145C
YDL195W
YDL200C
YDL212W
YDL225W
YDL232W
YDR143C
YDR189W
YDR238C
YDR260C
YDR276C
YDR297W
YDR307W
YDR331W
YDR388W
YDR468C
YDR507C
YEL002C
YEL017C-A
YEL027W
YEL063C
YER026C
YFL041W
YFL048C
YFR021W
YFR024C-A
YFR040W
YFR051C
YGL022W
YGL051W
YGL095C
YGL137W
YGL200C
YGL223C
YGL226C-A
YGR060W
YGR120C
YGR260W
YGR284C
YGR289C
YHL003C
YHR016C
YHR026W
YHR030C
YHR107C
YHR110W
YHR123W
YHR133C
YHR142W
YIL004C
YIL016W
YIL062C
YIL076W
YIL109C
YIL147C
YJL002C
YJL117W
YJL151C
YJL196C
YJR010C-A
YJR015W
YJR063W
YJR065C
YJR076C
YJR117W
YKL008C
YKL013C
YKL065C
YKL129C
YKL154W
YKL196C
YKL212W
YLL011W
YLL021W
YLL023C
YLL028W
YLL061W
YLR004C
YLR026C
YLR034C
YLR078C
YLR093C
YLR268W
YLR292C
YLR314C
YLR319C
YLR337C
YLR362W
YLR370C
YLR372W
YML012W
YML048W
YML067C
YML075C
YML123C
YMR058W
YMR106C
YMR109W
YMR149W
YMR197C
YMR215W
YMR284W
YNL041C
YNL048W
YNL094W
YNL101W
YNL113W
YNL130C
YNL166C
YNL243W
YNL271C
YNL287W
YNR035C
YOL003C
YOL018C
YOR016C
YOR085W
YOR103C
YOR106W
YOR181W
YOR210W
YOR254C
YOR341W
YPL010W
YPL076W
YPL085W
YPL140C
YPL227C
YPL246C
YPL264C
YPL274W
YPR010C
YPR028W
YPR110C
YPR156C
YPR181C
YPR198W
Complex 679	10	1	From subnetworks: 23
YAL055W
YDL065C
YDR244W
YDR265W
YDR329C
YGL153W
YLR191W
YML042W
YMR026C
YOL044W
Complex 680	8	1	From subnetworks: 24
YBL007C
YCR088W
YFR024C-A
YHR016C
YJL151C
YNL243W
YOR284W
YPL246C
Complex 681	80	1	From subnetworks: 24
YAL016W
YBL035C
YBL039C
YBL041W
YBL099W
YBR087W
YBR088C
YBR272C
YCL018W
YDL007W
YDL020C
YDL097C
YDL134C
YDL147W
YDL188C
YDR004W
YDR298C
YDR377W
YDR394W
YDR427W
YEL037C
YEL056W
YER012W
YER021W
YER094C
YER173W
YFR004W
YFR010W
YFR050C
YFR052W
YGL004C
YGL011C
YGL048C
YGL190C
YGR135W
YGR161C
YGR232W
YGR240C
YGR253C
YGR262C
YHL030W
YHR027C
YHR191C
YHR200W
YIR008C
YJL001W
YJL008C
YJL130C
YJR068W
YJR121W
YKL016C
YKL145W
YLL022C
YLR180W
YLR259C
YLR421C
YML081C-A
YML092C
YMR078C
YMR205C
YMR276W
YMR314W
YNL064C
YNL102W
YNL290W
YOL038W
YOL094C
YOR117W
YOR144C
YOR157C
YOR217W
YOR259C
YOR261C
YOR362C
YPL001W
YPL078C
YPL144W
YPR020W
YPR103W
YPR108W
Complex 683	15	1	From subnetworks: 24
YBL102W
YDL226C
YDR425W
YER031C
YFL005W
YFL038C
YGL161C
YGL198W
YGL210W
YGR172C
YKR014C
YML001W
YNL263C
YOR036W
YOR089C
Complex 684	70	1	From subnetworks: 24
YAL011W
YAL021C
YBL093C
YBR010W
YBR081C
YBR193C
YBR198C
YBR253W
YCL010C
YCR042C
YCR093W
YDL005C
YDL165W
YDR167W
YDR176W
YDR190C
YDR224C
YDR225W
YDR308C
YDR334W
YDR359C
YDR443C
YDR485C
YEL009C
YER022W
YER068W
YER148W
YFL039C
YGL151W
YGR002C
YGR092W
YGR134W
YGR252W
YGR274C
YHR041C
YHR058C
YHR090C
YHR099W
YHR179W
YIL038C
YJL081C
YKL028W
YKR036C
YKR062W
YLR071C
YLR399C
YML015C
YML041C
YML098W
YMR112C
YMR236W
YNL030W
YNL107W
YNL236W
YNL288W
YNR010W
YNR052C
YOL012C
YOL051W
YOL135C
YOR174W
YOR244W
YPL011C
YPL042C
YPL235W
YPL248C
YPL254W
YPR023C
YPR070W
YPR072W
Complex 685	23	1	From subnetworks: 24
YAL043C
YAR003W
YBR175W
YDR195W
YDR228C
YDR301W
YDR469W
YER133W
YGR156W
YHR119W
YJL033W
YJR093C
YKL018W
YKL059C
YKR002W
YLR115W
YLR277C
YNL222W
YNL317W
YOR179C
YOR250C
YPL138C
YPR107C
Complex 686	10	1	From subnetworks: 24
YAL036C
YCR038C
YDL065C
YDR244W
YDR265W
YDR329C
YGL153W
YLR191W
YMR026C
YOL044W
Complex 687	56	1	From subnetworks: 24
YAR002W
YBL032W
YBL079W
YBR196C
YCL037C
YDL116W
YDL207W
YDR002W
YDR211W
YDR335W
YDR395W
YER009W
YER025W
YER165W
YFR002W
YGL049C
YGL092W
YGL097W
YGL100W
YGL172W
YGR083C
YGR119C
YGR162W
YGR218W
YHL034C
YIL063C
YIL115C
YIR001C
YJL041W
YJL057C
YJL061W
YJL138C
YJR007W
YJR042W
YJR074W
YKL057C
YKL068W
YKR026C
YKR082W
YLR044C
YLR178C
YLR208W
YLR291C
YLR293C
YLR335W
YLR347C
YML103C
YMR047C
YMR129W
YMR308C
YNL189W
YOL139C
YOR046C
YOR185C
YOR260W
YPL237W
Complex 689	103	1	From subnetworks: 24
YAL007C
YAL015C
YAR002C-A
YBR036C
YBR106W
YBR110W
YBR159W
YBR183W
YBR283C
YBR290W
YCL025C
YCR034W
YDL015C
YDL054C
YDL059C
YDL145C
YDL195W
YDL200C
YDL212W
YDL232W
YDR189W
YDR238C
YDR276C
YDR297W
YDR307W
YDR331W
YEL002C
YEL017C-A
YEL027W
YEL063C
YER026C
YFL041W
YFL048C
YFR051C
YGL022W
YGL051W
YGL137W
YGL200C
YGL223C
YGL226C-A
YGR060W
YGR120C
YGR260W
YGR284C
YGR289C
YHR026W
YHR110W
YHR123W
YHR133C
YHR142W
YIL004C
YIL016W
YIL076W
YIL109C
YIL147C
YJL002C
YJL117W
YJL196C
YJR010C-A
YJR015W
YJR117W
YKL008C
YKL065C
YKL154W
YKL212W
YLL023C
YLL028W
YLR004C
YLR026C
YLR034C
YLR078C
YLR268W
YLR372W
YML012W
YML048W
YML067C
YML075C
YML123C
YMR058W
YMR149W
YMR215W
YNL041C
YNL048W
YNL049C
YNL101W
YNL113W
YNL130C
YNL287W
YOL003C
YOR016C
YOR085W
YOR103C
YPL010W
YPL076W
YPL085W
YPL227C
YPL264C
YPL274W
YPR028W
YPR110C
YPR156C
YPR181C
YPR198W
Complex 690	5	1	From subnetworks: 24
YAR014C
YDL040C
YGR285C
YHR013C
YMR116C
Complex 691	64	1	From subnetworks: 24
YBR142W
YBR247C
YBR267W
YCL059C
YDL014W
YDL031W
YDL060W
YDL213C
YDR060W
YDR101C
YDR449C
YDR496C
YER006W
YER082C
YER126C
YER164W
YGL019W
YGL099W
YGL111W
YGR090W
YGR245C
YHR052W
YHR066W
YHR088W
YHR089C
YHR170W
YHR197W
YIL035C
YJL069C
YKL009W
YKL014C
YKL112W
YKL172W
YKR081C
YLL008W
YLR074C
YLR175W
YLR197W
YLR276C
YMR049C
YMR093W
YMR229C
YMR290C
YNL002C
YNL061W
YNL110C
YNL124W
YNL175C
YNL182C
YNL207W
YNR053C
YOL077C
YOR005C
YOR039W
YOR056C
YOR061W
YOR206W
YOR272W
YPL012W
YPL043W
YPL093W
YPL211W
YPR016C
YPR144C
Complex 692	75	1	From subnetworks: 24
YBL026W
YBR055C
YBR119W
YBR188C
YBR234C
YCR002C
YCR077C
YDL029W
YDL030W
YDL047W
YDL160C
YDL225W
YDR143C
YDR235W
YDR283C
YDR378C
YDR388W
YDR416W
YDR473C
YDR507C
YEL015W
YER029C
YER112W
YER146W
YFL017W-A
YGL120C
YGL128C
YGR013W
YGR074W
YGR091W
YHR030C
YHR086W
YHR107C
YHR165C
YIL062C
YJL124C
YJR022W
YJR050W
YJR065C
YJR076C
YKL012W
YKL013C
YKL129C
YLL036C
YLR117C
YLR147C
YLR264W
YLR298C
YLR314C
YLR337C
YLR370C
YLR438C-A
YML046W
YML049C
YMR109W
YMR125W
YMR213W
YMR240C
YNL118C
YNL147W
YNL166C
YNL251C
YNR035C
YOL149W
YOR181W
YOR308C
YOR320C
YPL140C
YPL178W
YPL190C
YPR082C
YPR101W
YPR132W
YPR178W
YPR182W
Complex 693	3	1	From subnetworks: 25
YBR123C
YGR047C
YGR246C
Complex 694	4	1	From subnetworks: 25
YBR010W
YDR224C
YDR225W
YNL030W
Complex 695	3	1	From subnetworks: 25
YDR130C
YER032W
YPR120C
Complex 696	3	1	From subnetworks: 25
YJR112W
YMR198W
YPR141C
Complex 698	4	1	From subnetworks: 25
YJL005W
YLL050C
YMR092C
YNL138W
Complex 699	28	1	From subnetworks: 25
YBR154C
YBR279W
YDL140C
YDL150W
YDR045C
YDR404C
YGL070C
YGR005C
YGR063C
YGR186W
YIL021W
YJL140W
YKR025W
YLR384C
YLR418C
YML010W
YMR312W
YOL005C
YOR116C
YOR123C
YOR151C
YOR207C
YOR224C
YPL086C
YPL101W
YPL129W
YPR093C
YPR187W
Complex 700	8	1	From subnetworks: 25
YDR356W
YGR078C
YHR172W
YLR045C
YLR200W
YLR212C
YML094W
YNL153C
Complex 701	74	1	From subnetworks: 25
YAL016W
YBL039C
YBL041W
YBR087W
YBR272C
YCL018W
YDL007W
YDL020C
YDL097C
YDL126C
YDL134C
YDL147W
YDL188C
YDR004W
YDR394W
YDR427W
YEL037C
YEL056W
YER012W
YER021W
YER094C
YER171W
YER173W
YFL016C
YFR004W
YFR010W
YFR050C
YFR052W
YFR053C
YGL004C
YGL011C
YGL048C
YGL190C
YGR135W
YGR161C
YGR232W
YGR240C
YGR253C
YGR254W
YGR262C
YHL030W
YHR027C
YHR191C
YHR200W
YIL075C
YJL001W
YJL008C
YJL130C
YJR035W
YJR045C
YJR068W
YKL145W
YLL022C
YLR180W
YLR259C
YLR421C
YML092C
YMR205C
YMR276W
YMR314W
YNL064C
YNL290W
YOL038W
YOR117W
YOR144C
YOR157C
YOR217W
YOR259C
YOR261C
YOR362C
YPL001W
YPL144W
YPR103W
YPR108W
Complex 702	8	1	From subnetworks: 25
YBR079C
YDR091C
YDR429C
YLR192C
YMR146C
YNL244C
YOR361C
YPR041W
Complex 703	158	1	From subnetworks: 25
YAL007C
YAL015C
YAR002C-A
YAR027W
YBL007C
YBL050W
YBR036C
YBR106W
YBR110W
YBR159W
YBR183W
YBR234C
YBR283C
YBR290W
YCL024W
YCL025C
YCR002C
YCR009C
YCR024C-A
YCR034W
YCR088W
YDL015C
YDL017W
YDL029W
YDL047W
YDL054C
YDL059C
YDL145C
YDL195W
YDL200C
YDL212W
YDL225W
YDL232W
YDR143C
YDR189W
YDR238C
YDR260C
YDR276C
YDR297W
YDR307W
YDR331W
YDR388W
YDR468C
YDR507C
YEL002C
YEL017C-A
YEL027W
YEL063C
YER026C
YFL041W
YFL048C
YFR024C-A
YFR040W
YFR051C
YGL022W
YGL051W
YGL095C
YGL137W
YGL200C
YGL223C
YGL226C-A
YGR060W
YGR120C
YGR260W
YGR284C
YGR289C
YHR016C
YHR026W
YHR030C
YHR107C
YHR110W
YHR123W
YHR133C
YHR140W
YHR142W
YIL004C
YIL016W
YIL062C
YIL076W
YIL109C
YIL147C
YIL156W
YJL002C
YJL020C
YJL117W
YJL151C
YJL196C
YJR010C-A
YJR015W
YJR065C
YJR076C
YJR117W
YKL008C
YKL013C
YKL065C
YKL129C
YKL196C
YKL212W
YLL011W
YLL021W
YLL023C
YLL028W
YLL061W
YLR004C
YLR026C
YLR034C
YLR078C
YLR093C
YLR268W
YLR314C
YLR319C
YLR337C
YLR343W
YLR362W
YLR370C
YLR372W
YML012W
YML048W
YML067C
YML075C
YMR058W
YMR109W
YMR149W
YMR197C
YMR215W
YNL041C
YNL044W
YNL048W
YNL049C
YNL101W
YNL113W
YNL130C
YNL166C
YNL243W
YNL271C
YNL287W
YNR035C
YOL003C
YOL018C
YOR016C
YOR085W
YOR103C
YOR106W
YOR181W
YOR341W
YPL010W
YPL085W
YPL140C
YPL227C
YPL246C
YPL264C
YPL274W
YPR010C
YPR028W
YPR110C
YPR156C
YPR181C
YPR198W
Complex 704	47	1	From subnetworks: 25
YAL021C
YBL093C
YBR081C
YBR193C
YBR198C
YBR253W
YCL010C
YCR042C
YCR093W
YDL005C
YDL165W
YDR167W
YDR176W
YDR216W
YDR308C
YDR443C
YEL009C
YER068W
YER148W
YGL025C
YGL112C
YGR092W
YGR104C
YGR134W
YGR252W
YGR274C
YHR041C
YHR058C
YIL038C
YKL028W
YKR036C
YKR062W
YLR071C
YML015C
YMR236W
YNL236W
YNL288W
YNR010W
YNR052C
YOL051W
YOL135C
YOR174W
YPL011C
YPL042C
YPL248C
YPL254W
YPR072W
Complex 705	22	1	From subnetworks: 25
YDL111C
YDR280W
YER164W
YGL019W
YGL213C
YGR090W
YGR095C
YGR158C
YGR195W
YHR069C
YHR081W
YIL035C
YIL131C
YKL112W
YLR398C
YMR128W
YNL232W
YOL021C
YOL142W
YOR039W
YOR061W
YOR076C
Complex 706	7	1	From subnetworks: 25
YBL023C
YBR202W
YEL032W
YJL141C
YLR103C
YLR274W
YOR080W
Complex 707	31	1	From subnetworks: 25
YAR002W
YDL116W
YDR002W
YDR335W
YER009W
YFR002W
YGL092W
YGL097W
YGL100W
YGL172W
YGR119C
YIL063C
YJL041W
YJL057C
YJR042W
YJR074W
YKL057C
YKL068W
YKR082W
YLR178C
YLR208W
YLR293C
YLR335W
YLR347C
YML103C
YMR047C
YMR129W
YMR153W
YMR308C
YNL189W
YOR185C
Complex 708	7	1	From subnetworks: 25
YBL021C
YDL013W
YGL237C
YJL128C
YLR006C
YMR022W
YNR031C
Complex 709	3	1	From subnetworks: 25
YBL035C
YIR008C
YNL102W
Complex 710	5	1	From subnetworks: 25
YDL208W
YHR089C
YKL014C
YLR175W
YNL124W
Complex 711	13	1	From subnetworks: 25
YDR334W
YDR359C
YDR485C
YGR002C
YHR090C
YHR099W
YJL081C
YLR399C
YML041C
YNL107W
YOL012C
YOR244W
YPR023C
Complex 712	6	1	From subnetworks: 25
YDL074C
YFL008W
YFR031C
YIL026C
YJL074C
YMR001C
Complex 714	3	1	From subnetworks: 25
YDL060W
YNL207W
YPL012W
Complex 715	133	1	From subnetworks: 25
YAL032C
YAL043C
YAR003W
YBL026W
YBL032W
YBR094W
YBR119W
YBR175W
YBR196C
YCL037C
YCR077C
YDL030W
YDL031W
YDL160C
YDL209C
YDL213C
YDR060W
YDR194C
YDR195W
YDR211W
YDR235W
YDR283C
YDR301W
YDR378C
YDR416W
YDR469W
YDR473C
YEL015W
YER006W
YER025W
YER029C
YER054C
YER112W
YER126C
YER133W
YER146W
YER165W
YER172C
YFL017W-A
YFR015C
YFR028C
YGL003C
YGL049C
YGL111W
YGL120C
YGL128C
YGL178W
YGR013W
YGR074W
YGR083C
YGR091W
YGR129W
YGR156W
YGR162W
YHL034C
YHR052W
YHR086W
YHR088W
YHR119W
YHR165C
YHR197W
YIR001C
YJL124C
YJL137C
YJL138C
YJL203W
YJR007W
YJR022W
YJR050W
YJR093C
YKL009W
YKL012W
YKL018W
YKL059C
YKL173W
YKR002W
YKR026C
YKR081C
YLL036C
YLR044C
YLR074C
YLR115W
YLR147C
YLR258W
YLR264W
YLR275W
YLR277C
YLR291C
YLR298C
YLR438C-A
YML049C
YMR049C
YMR125W
YMR213W
YMR229C
YMR240C
YMR290C
YNL002C
YNL016W
YNL061W
YNL110C
YNL118C
YNL147W
YNL175C
YNL222W
YNL230C
YNL251C
YNL317W
YNR053C
YOL077C
YOL139C
YOL149W
YOR005C
YOR159C
YOR178C
YOR179C
YOR260W
YOR272W
YOR320C
YPL093W
YPL138C
YPL151C
YPL178W
YPL190C
YPL204W
YPL237W
YPR016C
YPR082C
YPR101W
YPR107C
YPR132W
YPR178W
YPR182W
Complex 716	28	1	From subnetworks: 26
YBR154C
YBR279W
YDL140C
YDR045C
YDR404C
YGL070C
YGL244W
YGR005C
YGR063C
YGR186W
YIL021W
YJL140W
YLR384C
YLR418C
YML010W
YMR312W
YOL005C
YOR116C
YOR123C
YOR151C
YOR207C
YOR210W
YOR224C
YPL086C
YPL101W
YPL129W
YPR093C
YPR187W
Complex 717	14	1	From subnetworks: 26
YAL035W
YBR079C
YDL014W
YDL208W
YDR429C
YGL130W
YHR089C
YLR175W
YLR192C
YMR146C
YMR309C
YNL124W
YOL087C
YOR361C
Complex 718	64	1	From subnetworks: 26
YAL016W
YBL041W
YBR272C
YCL018W
YDL007W
YDL020C
YDL097C
YDL126C
YDL134C
YDL147W
YDL188C
YDR004W
YDR260C
YDR394W
YDR427W
YEL037C
YER012W
YER021W
YER094C
YER173W
YFR004W
YFR010W
YFR050C
YFR052W
YFR053C
YGL004C
YGL011C
YGL048C
YGL081W
YGR135W
YGR161C
YGR232W
YGR240C
YGR253C
YGR254W
YGR262C
YHL030W
YHR027C
YHR200W
YJL001W
YJL008C
YJL130C
YJR045C
YJR068W
YKL145W
YLR180W
YLR259C
YLR421C
YML092C
YMR205C
YMR276W
YMR314W
YNL064C
YNL290W
YOL038W
YOL094C
YOR117W
YOR157C
YOR259C
YOR261C
YOR362C
YPL144W
YPR103W
YPR108W
Complex 719	150	1	From subnetworks: 26
YAL007C
YAL015C
YAR002C-A
YAR027W
YBL007C
YBL050W
YBR036C
YBR106W
YBR159W
YBR183W
YBR234C
YBR283C
YBR290W
YCL024W
YCL025C
YCR002C
YCR009C
YCR034W
YCR088W
YDL015C
YDL017W
YDL029W
YDL047W
YDL054C
YDL059C
YDL145C
YDL195W
YDL200C
YDL212W
YDL225W
YDL232W
YDR143C
YDR189W
YDR238C
YDR276C
YDR297W
YDR307W
YDR331W
YDR388W
YDR468C
YDR507C
YEL002C
YEL017C-A
YEL027W
YEL063C
YER026C
YER122C
YFL041W
YFL048C
YFR024C-A
YFR040W
YFR051C
YGL022W
YGL051W
YGL095C
YGL104C
YGL137W
YGL200C
YGL226C-A
YGR060W
YGR260W
YGR284C
YGR289C
YHR016C
YHR026W
YHR030C
YHR107C
YHR110W
YHR123W
YHR133C
YHR140W
YHR142W
YIL004C
YIL016W
YIL062C
YIL076W
YIL109C
YIL147C
YIL156W
YJL002C
YJL020C
YJL117W
YJL151C
YJL196C
YJR010C-A
YJR015W
YJR065C
YJR076C
YJR117W
YKL008C
YKL013C
YKL065C
YKL129C
YKL154W
YKL196C
YKL212W
YLL021W
YLL023C
YLL028W
YLR004C
YLR018C
YLR026C
YLR034C
YLR078C
YLR093C
YLR268W
YLR314C
YLR319C
YLR337C
YLR343W
YLR362W
YLR370C
YLR372W
YML012W
YML048W
YML067C
YML075C
YMR058W
YMR109W
YMR149W
YMR197C
YMR215W
YNL048W
YNL094W
YNL101W
YNL113W
YNL125C
YNL130C
YNL243W
YNL271C
YNL287W
YNR035C
YOL003C
YOL018C
YOR016C
YOR085W
YOR103C
YOR106W
YOR181W
YPL010W
YPL085W
YPL140C
YPL246C
YPL264C
YPL274W
YPR028W
YPR110C
YPR156C
YPR181C
YPR198W
Complex 720	19	1	From subnetworks: 26
YBR127C
YDL132W
YDL185W
YDR054C
YDR202C
YDR328C
YEL051W
YFL009W
YGR020C
YHR060W
YJR033C
YKL080W
YLR079W
YLR224W
YMR054W
YOR057W
YOR270C
YOR332W
YPR036W
Complex 721	20	1	From subnetworks: 26
YAL029C
YBR109C
YBR130C
YCR035C
YDL111C
YDR280W
YGL106W
YGL213C
YGR095C
YGR158C
YGR195W
YHR023W
YHR069C
YHR081W
YLR398C
YNL232W
YOL021C
YOL142W
YOR076C
YOR326W
Complex 722	78	1	From subnetworks: 26
YAL021C
YBL035C
YBL093C
YBR010W
YBR081C
YBR193C
YBR198C
YBR231C
YBR253W
YCL010C
YCR042C
YCR093W
YDL005C
YDL165W
YDR146C
YDR167W
YDR176W
YDR190C
YDR216W
YDR224C
YDR225W
YDR308C
YDR334W
YDR359C
YDR443C
YDR485C
YEL009C
YER022W
YER068W
YER148W
YFL024C
YFL039C
YGL025C
YGL112C
YGL151W
YGR002C
YGR092W
YGR134W
YGR252W
YGR274C
YHR041C
YHR058C
YHR090C
YHR099W
YHR179W
YIL038C
YIR008C
YJL081C
YKL028W
YKR036C
YKR062W
YLR055C
YLR071C
YLR399C
YML015C
YML041C
YMR112C
YMR236W
YNL025C
YNL030W
YNL102W
YNL107W
YNL236W
YNL288W
YNR010W
YNR052C
YOL012C
YOL051W
YOL135C
YOR174W
YOR244W
YPL011C
YPL042C
YPL235W
YPL248C
YPL254W
YPR023C
YPR072W
Complex 723	6	1	From subnetworks: 26
YDR320C
YGL206C
YGR167W
YHR108W
YHR161C
YIL094C
Complex 724	22	1	From subnetworks: 26
YBR196C
YDR211W
YER025W
YER164W
YGL019W
YGR083C
YGR116W
YIL035C
YIL118W
YIL131C
YJL138C
YJR007W
YJR009C
YKL112W
YKR026C
YLR044C
YLR291C
YOL139C
YOR039W
YOR061W
YOR260W
YPL237W
Complex 725	18	1	From subnetworks: 26
YBL021C
YCL011C
YDL006W
YDL013W
YDL043C
YDL084W
YDR162C
YDR277C
YDR381W
YGL237C
YJL128C
YKL214C
YLR006C
YML062C
YMR022W
YNR031C
YOR358W
YPL169C
Complex 726	4	1	From subnetworks: 26
YAL028W
YDL239C
YNL225C
YOR373W
Complex 727	42	1	From subnetworks: 26
YAL043C
YAR003W
YBR175W
YDL031W
YDR195W
YDR228C
YDR301W
YDR469W
YER006W
YER054C
YER126C
YER133W
YFL002C
YGR156W
YHR052W
YHR088W
YHR119W
YJR093C
YKL009W
YKL018W
YKL059C
YKL172W
YKR002W
YKR081C
YLR074C
YLR115W
YLR277C
YMR049C
YMR061W
YNL061W
YNL110C
YNL222W
YNL230C
YNL317W
YNR053C
YOL077C
YOR179C
YOR272W
YPL093W
YPL138C
YPR016C
YPR107C
Complex 728	32	1	From subnetworks: 26
YAR002W
YDL116W
YDR002W
YDR192C
YDR335W
YER009W
YER165W
YFR002W
YGL092W
YGL097W
YGL100W
YGL172W
YGR119C
YIL063C
YJL041W
YJL057C
YJR042W
YJR074W
YKL057C
YKL068W
YKR082W
YLR178C
YLR208W
YLR293C
YLR335W
YLR347C
YML103C
YMR047C
YMR129W
YMR308C
YNL189W
YOR185C
Complex 729	14	1	From subnetworks: 26
YBL049W
YBR095C
YCL039W
YDL076C
YDR255C
YGL227W
YIL017C
YIL097W
YMR135C
YMR263W
YNL330C
YOL004W
YPL139C
YPL181W
Complex 730	56	1	From subnetworks: 26
YAL032C
YBL026W
YBR094W
YBR119W
YBR188C
YCR077C
YDL030W
YDL160C
YDL209C
YDR283C
YDR378C
YDR416W
YDR473C
YEL015W
YER029C
YER112W
YER146W
YER172C
YFL017W-A
YGL120C
YGL128C
YGR013W
YGR074W
YGR091W
YHR086W
YHR165C
YJL124C
YJR022W
YJR050W
YKL012W
YKL173W
YLL036C
YLR082C
YLR117C
YLR147C
YLR264W
YLR298C
YLR438C-A
YML049C
YMR125W
YMR213W
YMR240C
YMR288W
YNL118C
YNL147W
YNL251C
YOL149W
YOR320C
YPL151C
YPL178W
YPL190C
YPR082C
YPR101W
YPR132W
YPR178W
YPR182W
Complex 731	79	1	From subnetworks: 27
YAL011W
YAL021C
YBL093C
YBR010W
YBR081C
YBR193C
YBR198C
YBR231C
YBR253W
YCL010C
YCR042C
YCR093W
YDL005C
YDL165W
YDR145W
YDR146C
YDR167W
YDR176W
YDR190C
YDR216W
YDR224C
YDR225W
YDR308C
YDR334W
YDR359C
YDR443C
YDR485C
YEL009C
YER022W
YER068W
YER148W
YFL024C
YFL039C
YGL112C
YGR002C
YGR092W
YGR134W
YGR252W
YGR274C
YHR041C
YHR058C
YHR090C
YHR099W
YHR179W
YIL038C
YJL081C
YKL028W
YKR036C
YKR062W
YLR055C
YLR071C
YLR399C
YML015C
YML041C
YML098W
YMR005W
YMR112C
YMR227C
YMR236W
YNL030W
YNL107W
YNL236W
YNL288W
YNR010W
YNR052C
YOL012C
YOL051W
YOL135C
YOL148C
YOR174W
YOR244W
YPL011C
YPL042C
YPL235W
YPL248C
YPL254W
YPR023C
YPR070W
YPR072W
Complex 732	173	1	From subnetworks: 27
YAL005C
YAL007C
YAR002C-A
YAR002W
YAR027W
YBL040C
YBL079W
YBL102W
YBL105C
YBR036C
YBR054W
YBR106W
YBR110W
YBR159W
YBR171W
YBR183W
YBR283C
YBR290W
YBR293W
YBR302C
YCL025C
YCL052C
YCR024C-A
YCR034W
YDL015C
YDL054C
YDL116W
YDL195W
YDL206W
YDL207W
YDL212W
YDL226C
YDL232W
YDR002W
YDR100W
YDR132C
YDR192C
YDR276C
YDR297W
YDR307W
YDR331W
YDR335W
YDR395W
YDR425W
YDR456W
YEL002C
YEL017C-A
YEL027W
YEL063C
YER009W
YER026C
YER031C
YER165W
YFL005W
YFL038C
YFL041W
YFL048C
YFL062W
YFR002W
YGL022W
YGL051W
YGL092W
YGL097W
YGL100W
YGL161C
YGL172W
YGL198W
YGL200C
YGL210W
YGL226C-A
YGR060W
YGR119C
YGR172C
YGR191W
YGR260W
YGR284C
YGR289C
YHR007C
YHR026W
YHR110W
YHR123W
YHR133C
YHR140W
YHR142W
YIL016W
YIL109C
YIL114C
YIL115C
YIR022W
YJL002C
YJL041W
YJL057C
YJL061W
YJL117W
YJL196C
YJR010C-A
YJR015W
YJR042W
YJR074W
YJR117W
YKL008C
YKL057C
YKL061W
YKL065C
YKL068W
YKL154W
YKL212W
YKR014C
YKR039W
YKR082W
YLL023C
YLL028W
YLL061W
YLR004C
YLR034C
YLR080W
YLR083C
YLR178C
YLR208W
YLR241W
YLR292C
YLR293C
YLR335W
YLR347C
YLR372W
YLR378C
YML001W
YML012W
YML048W
YML067C
YML075C
YML103C
YMR047C
YMR058W
YMR129W
YMR149W
YMR153W
YMR215W
YMR255W
YMR264W
YMR308C
YNL044W
YNL048W
YNL101W
YNL125C
YNL130C
YNL189W
YNL238W
YNL263C
YNL304W
YNR013C
YOL003C
YOR016C
YOR020C
YOR036W
YOR046C
YOR085W
YOR089C
YOR103C
YOR160W
YOR185C
YOR254C
YPL076W
YPL085W
YPL094C
YPL095C
YPL227C
YPL264C
YPR003C
YPR028W
YPR156C
YPR181C
YPR198W
Complex 733	3	1	From subnetworks: 27
YBR140C
YLR310C
YNL098C
Complex 734	21	1	From subnetworks: 27
YCR035C
YDL111C
YDR280W
YER164W
YGL019W
YGL213C
YGR090W
YGR095C
YGR195W
YHR069C
YHR081W
YIL035C
YJL069C
YKL112W
YLR398C
YNL232W
YOL021C
YOL142W
YOR039W
YOR061W
YOR076C
Complex 735	12	1	From subnetworks: 27
YBL035C
YBR087W
YBR088C
YER173W
YHR191C
YIR008C
YJR068W
YNL102W
YNL290W
YOL094C
YOR144C
YOR217W
Complex 736	16	1	From subnetworks: 27
YBL014C
YBL090W
YBR146W
YBR251W
YDR041W
YDR337W
YDR347W
YGR215W
YHL004W
YJR101W
YJR113C
YNL137C
YNL306W
YOR158W
YOR243C
YPL118W
Complex 737	62	1	From subnetworks: 27
YAL043C
YAR003W
YBR175W
YBR247C
YDL014W
YDL031W
YDL060W
YDL208W
YDL213C
YDR060W
YDR194C
YDR195W
YDR228C
YDR301W
YER006W
YER054C
YER126C
YER133W
YGL111W
YGR156W
YHR052W
YHR088W
YHR089C
YHR119W
YJR093C
YKL009W
YKL014C
YKL018W
YKL059C
YKL172W
YKR002W
YKR081C
YLR015W
YLR074C
YLR115W
YLR175W
YLR197W
YLR277C
YMR049C
YMR229C
YMR290C
YNL002C
YNL061W
YNL110C
YNL124W
YNL175C
YNL207W
YNL222W
YNL230C
YNL317W
YNR053C
YOL077C
YOR005C
YOR179C
YOR250C
YOR272W
YPL012W
YPL043W
YPL093W
YPL138C
YPR016C
YPR107C
Complex 738	22	1	From subnetworks: 27
YAL015C
YDL017W
YDL059C
YDL145C
YDL200C
YDR238C
YFR051C
YGL137W
YIL004C
YIL076W
YIL147C
YJR063W
YLL011W
YLR078C
YLR268W
YNL113W
YNL287W
YOR210W
YOR341W
YPL010W
YPR010C
YPR110C
Complex 739	77	1	From subnetworks: 27
YBL026W
YBR055C
YBR119W
YBR188C
YBR217W
YBR234C
YCR002C
YCR077C
YDL029W
YDL030W
YDL047W
YDL160C
YDL225W
YDR143C
YDR235W
YDR283C
YDR378C
YDR416W
YDR473C
YEL015W
YER029C
YER112W
YER146W
YER172C
YFL017W-A
YGL120C
YGL128C
YGR013W
YGR074W
YGR091W
YHR030C
YHR086W
YHR107C
YHR165C
YIL062C
YJL124C
YJL203W
YJR022W
YJR050W
YJR065C
YKL012W
YKL013C
YKL129C
YKL173W
YLL036C
YLR117C
YLR147C
YLR264W
YLR275W
YLR298C
YLR314C
YLR337C
YLR370C
YLR438C-A
YML046W
YML049C
YMR109W
YMR125W
YMR213W
YMR240C
YMR288W
YNL118C
YNL147W
YNL251C
YNR035C
YOL149W
YOR159C
YOR181W
YOR320C
YPL140C
YPL178W
YPL190C
YPR082C
YPR101W
YPR132W
YPR178W
YPR182W
Complex 740	3	1	From subnetworks: 27
YBR267W
YGL099W
YHR170W
Complex 741	7	1	From subnetworks: 28
YBR171W
YDR245W
YEL036C
YJL183W
YJR075W
YLR292C
YPL094C
Complex 742	30	1	From subnetworks: 28
YBL002W
YBR154C
YBR279W
YDL140C
YDL150W
YDR045C
YDR404C
YGL070C
YGL244W
YGR063C
YGR186W
YIL021W
YJL140W
YLR384C
YLR418C
YML010W
YMR312W
YNR003C
YOL005C
YOR116C
YOR123C
YOR151C
YOR207C
YOR224C
YPL086C
YPL101W
YPL129W
YPR093C
YPR187W
YPR190C
Complex 743	4	1	From subnetworks: 28
YBR135W
YDL155W
YGR108W
YKR091W
Complex 744	5	1	From subnetworks: 28
YDL216C
YDR179C
YIL071C
YMR025W
YOL117W
Complex 745	160	1	From subnetworks: 28
YAL007C
YAR002C-A
YAR002W
YAR027W
YBL032W
YBL105C
YBR036C
YBR054W
YBR106W
YBR110W
YBR159W
YBR183W
YBR196C
YBR283C
YBR290W
YBR293W
YCL025C
YCL037C
YCL052C
YCR024C-A
YCR034W
YDL015C
YDL054C
YDL116W
YDL195W
YDL206W
YDL207W
YDL212W
YDL232W
YDR002W
YDR211W
YDR276C
YDR297W
YDR307W
YDR331W
YDR335W
YDR395W
YDR456W
YEL002C
YEL017C-A
YEL027W
YEL063C
YER009W
YER025W
YER026C
YER165W
YFL041W
YFL048C
YFL062W
YFR002W
YGL022W
YGL051W
YGL092W
YGL097W
YGL100W
YGL104C
YGL172W
YGL200C
YGL226C-A
YGR060W
YGR083C
YGR119C
YGR162W
YGR191W
YGR218W
YGR260W
YGR284C
YGR289C
YHL003C
YHL034C
YHR007C
YHR026W
YHR110W
YHR123W
YHR133C
YHR140W
YHR142W
YIL016W
YIL063C
YIL109C
YIL114C
YIL115C
YIR001C
YIR022W
YJL002C
YJL041W
YJL057C
YJL117W
YJL138C
YJL196C
YJR007W
YJR010C-A
YJR015W
YJR042W
YJR074W
YJR117W
YKL008C
YKL057C
YKL065C
YKL068W
YKL154W
YKL212W
YKR026C
YKR082W
YLL023C
YLL028W
YLL061W
YLR004C
YLR034C
YLR044C
YLR083C
YLR178C
YLR208W
YLR241W
YLR291C
YLR293C
YLR335W
YLR347C
YLR372W
YLR378C
YML012W
YML048W
YML067C
YML075C
YML103C
YMR047C
YMR129W
YMR149W
YMR153W
YMR215W
YMR255W
YMR308C
YNL044W
YNL048W
YNL049C
YNL101W
YNL125C
YNL130C
YNL189W
YNL238W
YNR013C
YOL003C
YOL139C
YOR016C
YOR020C
YOR046C
YOR085W
YOR103C
YOR185C
YOR254C
YOR260W
YPL085W
YPL227C
YPL237W
YPL264C
YPL274W
YPR028W
YPR156C
YPR181C
YPR198W
Complex 746	13	1	From subnetworks: 28
YBL090W
YBR146W
YBR251W
YDR041W
YDR347W
YGR084C
YGR215W
YHL004W
YJR113C
YNL137C
YNL306W
YOR243C
YPL118W
Complex 747	80	1	From subnetworks: 28
YAL043C
YAR003W
YBR142W
YBR175W
YBR247C
YDL014W
YDL031W
YDL060W
YDL208W
YDL213C
YDR060W
YDR101C
YDR194C
YDR195W
YDR228C
YDR301W
YDR469W
YER006W
YER054C
YER082C
YER126C
YER133W
YER161C
YER164W
YGL019W
YGL044C
YGL099W
YGL111W
YGR090W
YGR156W
YGR245C
YHR052W
YHR088W
YHR089C
YHR119W
YIL035C
YJL069C
YJR093C
YKL009W
YKL014C
YKL018W
YKL059C
YKL112W
YKL172W
YKR002W
YKR081C
YLR074C
YLR106C
YLR115W
YLR175W
YLR197W
YLR277C
YMR049C
YMR061W
YMR229C
YNL002C
YNL061W
YNL110C
YNL124W
YNL175C
YNL207W
YNL222W
YNL230C
YNL317W
YNR053C
YOL077C
YOR005C
YOR039W
YOR056C
YOR061W
YOR179C
YOR250C
YOR272W
YPL012W
YPL043W
YPL093W
YPL138C
YPL204W
YPR016C
YPR107C
Complex 748	325	1	From subnetworks: 28
YAL015C
YAL016W
YAL021C
YAR007C
YBL007C
YBL026W
YBL035C
YBL039C
YBL041W
YBL093C
YBL099W
YBR010W
YBR055C
YBR081C
YBR087W
YBR094W
YBR103W
YBR119W
YBR140C
YBR188C
YBR193C
YBR198C
YBR217W
YBR234C
YBR253W
YBR272C
YCL008C
YCL010C
YCL018W
YCR002C
YCR009C
YCR033W
YCR042C
YCR077C
YCR088W
YCR093W
YDL005C
YDL007W
YDL017W
YDL020C
YDL029W
YDL030W
YDL047W
YDL059C
YDL097C
YDL101C
YDL126C
YDL134C
YDL145C
YDL147W
YDL160C
YDL165W
YDL188C
YDL190C
YDL200C
YDL225W
YDR004W
YDR097C
YDR129C
YDR143C
YDR145W
YDR155C
YDR167W
YDR176W
YDR189W
YDR190C
YDR216W
YDR224C
YDR225W
YDR227W
YDR235W
YDR238C
YDR260C
YDR283C
YDR298C
YDR308C
YDR334W
YDR359C
YDR377W
YDR378C
YDR388W
YDR394W
YDR416W
YDR427W
YDR443C
YDR473C
YDR485C
YDR507C
YEL009C
YEL015W
YEL037C
YEL056W
YER012W
YER021W
YER022W
YER029C
YER068W
YER094C
YER112W
YER122C
YER146W
YER148W
YER172C
YER173W
YFL016C
YFL017W-A
YFL024C
YFL028C
YFL033C
YFL039C
YFR004W
YFR010W
YFR021W
YFR024C-A
YFR040W
YFR050C
YFR051C
YFR052W
YFR053C
YGL004C
YGL011C
YGL048C
YGL081W
YGL112C
YGL120C
YGL128C
YGL137W
YGL151W
YGL178W
YGL190C
YGR013W
YGR074W
YGR091W
YGR092W
YGR134W
YGR135W
YGR161C
YGR232W
YGR240C
YGR252W
YGR253C
YGR254W
YGR262C
YGR274C
YHL030W
YHR016C
YHR027C
YHR030C
YHR041C
YHR058C
YHR086W
YHR090C
YHR099W
YHR107C
YHR135C
YHR165C
YHR179W
YHR191C
YHR200W
YIL004C
YIL038C
YIL046W
YIL062C
YIL075C
YIL076W
YIL094C
YIL112W
YIL147C
YIL148W
YIL156W
YIR006C
YIR008C
YJL001W
YJL005W
YJL008C
YJL020C
YJL081C
YJL124C
YJL130C
YJL151C
YJL164C
YJL172W
YJL173C
YJR022W
YJR045C
YJR050W
YJR065C
YJR068W
YJR076C
YJR121W
YJR138W
YKL012W
YKL013C
YKL016C
YKL028W
YKL117W
YKL129C
YKL145W
YKL173W
YKL213C
YKR029C
YKR030W
YKR036C
YKR062W
YKR101W
YLL011W
YLL021W
YLL022C
YLL036C
YLL050C
YLR055C
YLR064W
YLR071C
YLR078C
YLR113W
YLR117C
YLR147C
YLR180W
YLR259C
YLR264W
YLR268W
YLR298C
YLR314C
YLR319C
YLR337C
YLR362W
YLR370C
YLR421C
YLR438C-A
YLR442C
YML015C
YML032C
YML041C
YML046W
YML049C
YML081C-A
YML092C
YML098W
YML109W
YMR005W
YMR109W
YMR112C
YMR125W
YMR186W
YMR205C
YMR213W
YMR227C
YMR236W
YMR273C
YMR276W
YMR284W
YMR314W
YNL030W
YNL064C
YNL094W
YNL098C
YNL102W
YNL107W
YNL113W
YNL118C
YNL147W
YNL236W
YNL243W
YNL251C
YNL271C
YNL287W
YNL288W
YNL290W
YNL312W
YNR010W
YNR035C
YNR052C
YOL012C
YOL038W
YOL051W
YOL068C
YOL094C
YOL133W
YOL135C
YOL149W
YOR027W
YOR117W
YOR144C
YOR157C
YOR159C
YOR174W
YOR181W
YOR212W
YOR217W
YOR244W
YOR259C
YOR261C
YOR320C
YOR341W
YOR362C
YPL001W
YPL010W
YPL011C
YPL042C
YPL065W
YPL078C
YPL140C
YPL144W
YPL151C
YPL178W
YPL190C
YPL203W
YPL235W
YPL240C
YPL246C
YPL248C
YPL254W
YPR010C
YPR020W
YPR023C
YPR070W
YPR072W
YPR082C
YPR101W
YPR103W
YPR108W
YPR110C
YPR132W
YPR178W
YPR182W
Complex 749	52	1	From subnetworks: 29
YAL021C
YBL093C
YBR081C
YBR193C
YBR198C
YBR253W
YCL010C
YCR042C
YCR093W
YDL005C
YDL165W
YDR145W
YDR167W
YDR176W
YDR216W
YDR308C
YDR443C
YEL009C
YER022W
YER148W
YGL112C
YGL151W
YGR092W
YGR134W
YGR252W
YGR274C
YHR041C
YHR058C
YIL038C
YKL028W
YKR036C
YKR062W
YLR055C
YLR071C
YML015C
YML098W
YMR005W
YMR112C
YMR227C
YMR236W
YNL236W
YNL288W
YNR010W
YNR052C
YOL051W
YOL135C
YOR174W
YPL011C
YPL042C
YPL248C
YPL254W
YPR072W
Complex 750	51	1	From subnetworks: 29
YBL026W
YBR094W
YBR119W
YBR188C
YCR077C
YDL160C
YDR235W
YDR378C
YDR416W
YDR473C
YEL015W
YER029C
YER112W
YER146W
YER172C
YFL017W-A
YGL120C
YGL128C
YGR013W
YGR074W
YGR091W
YHR086W
YHR165C
YJL124C
YJR022W
YJR050W
YKL012W
YKL173W
YLL036C
YLR117C
YLR147C
YLR264W
YLR298C
YLR438C-A
YML046W
YML049C
YMR125W
YMR213W
YMR288W
YNL118C
YNL147W
YNL251C
YOL149W
YOR320C
YPL151C
YPL178W
YPL190C
YPR082C
YPR101W
YPR132W
YPR182W
Complex 751	23	1	From subnetworks: 29
YBR154C
YDL140C
YDL150W
YDR045C
YDR404C
YGL070C
YGR186W
YIL021W
YJL140W
YKR025W
YLR384C
YMR312W
YNR003C
YOL005C
YOR116C
YOR151C
YOR207C
YOR224C
YPL086C
YPL101W
YPR093C
YPR187W
YPR190C
Complex 752	7	1	From subnetworks: 29
YEL003W
YGR078C
YJR112W
YLR200W
YLR212C
YML094W
YNL153C
Complex 753	145	1	From subnetworks: 29
YAL015C
YAL016W
YBL007C
YBL035C
YBL039C
YBL041W
YBR055C
YBR087W
YBR103W
YBR217W
YBR234C
YBR272C
YCL018W
YCR002C
YCR009C
YCR033W
YCR088W
YDL007W
YDL017W
YDL020C
YDL029W
YDL047W
YDL059C
YDL097C
YDL126C
YDL134C
YDL145C
YDL147W
YDL188C
YDL200C
YDL225W
YDR004W
YDR143C
YDR155C
YDR238C
YDR260C
YDR388W
YDR394W
YDR427W
YDR507C
YEL037C
YEL056W
YER012W
YER021W
YER094C
YER122C
YER173W
YFR004W
YFR010W
YFR021W
YFR024C-A
YFR040W
YFR050C
YFR051C
YFR052W
YFR053C
YGL004C
YGL011C
YGL048C
YGL081W
YGL137W
YGR135W
YGR161C
YGR232W
YGR240C
YGR253C
YGR254W
YGR262C
YHL030W
YHR016C
YHR027C
YHR030C
YHR107C
YHR191C
YHR200W
YIL004C
YIL062C
YIL076W
YIL112W
YIL147C
YIL156W
YIR008C
YJL001W
YJL008C
YJL020C
YJL130C
YJL151C
YJR045C
YJR063W
YJR065C
YJR068W
YKL013C
YKL129C
YKL145W
YKR029C
YLL011W
YLL021W
YLL022C
YLR078C
YLR180W
YLR259C
YLR314C
YLR319C
YLR337C
YLR362W
YLR370C
YLR421C
YML092C
YML109W
YMR109W
YMR205C
YMR273C
YMR276W
YMR314W
YNL064C
YNL094W
YNL102W
YNL113W
YNL243W
YNL271C
YNL287W
YNL290W
YNR035C
YOL038W
YOL068C
YOL094C
YOR117W
YOR144C
YOR157C
YOR181W
YOR210W
YOR217W
YOR259C
YOR261C
YOR341W
YOR362C
YPL001W
YPL010W
YPL140C
YPL144W
YPL246C
YPR010C
YPR103W
YPR108W
YPR110C
Complex 754	159	1	From subnetworks: 29
YAL007C
YAR002C-A
YAR002W
YAR027W
YBL032W
YBL105C
YBR036C
YBR054W
YBR106W
YBR110W
YBR159W
YBR171W
YBR183W
YBR196C
YBR283C
YBR290W
YBR293W
YCL025C
YCL037C
YCL052C
YCR024C-A
YCR034W
YDL015C
YDL054C
YDL116W
YDL195W
YDL206W
YDL207W
YDL212W
YDL232W
YDR002W
YDR211W
YDR276C
YDR297W
YDR307W
YDR331W
YDR335W
YDR395W
YDR456W
YEL002C
YEL017C-A
YEL027W
YEL063C
YER009W
YER025W
YER026C
YER165W
YFL041W
YFL048C
YFL062W
YFR002W
YGL022W
YGL051W
YGL092W
YGL097W
YGL100W
YGL104C
YGL172W
YGL200C
YGL226C-A
YGR060W
YGR083C
YGR119C
YGR162W
YGR191W
YGR218W
YGR260W
YGR284C
YGR289C
YHL034C
YHR007C
YHR026W
YHR110W
YHR123W
YHR133C
YHR140W
YHR142W
YIL016W
YIL063C
YIL109C
YIL114C
YIL115C
YIR022W
YJL002C
YJL041W
YJL057C
YJL117W
YJL138C
YJL196C
YJR007W
YJR010C-A
YJR015W
YJR042W
YJR074W
YJR117W
YKL008C
YKL057C
YKL065C
YKL068W
YKL154W
YKL212W
YKR026C
YKR082W
YLL023C
YLL028W
YLL061W
YLR004C
YLR034C
YLR044C
YLR083C
YLR178C
YLR208W
YLR241W
YLR291C
YLR293C
YLR335W
YLR347C
YLR372W
YLR378C
YML012W
YML048W
YML067C
YML075C
YML103C
YMR047C
YMR129W
YMR149W
YMR153W
YMR215W
YMR255W
YMR264W
YMR308C
YNL044W
YNL048W
YNL101W
YNL125C
YNL130C
YNL189W
YNR013C
YOL003C
YOL139C
YOR016C
YOR046C
YOR085W
YOR103C
YOR185C
YOR254C
YOR260W
YPL076W
YPL085W
YPL094C
YPL227C
YPL237W
YPL264C
YPL274W
YPR028W
YPR156C
YPR181C
YPR198W
Complex 756	27	1	From subnetworks: 29
YBR010W
YBR140C
YDR190C
YDR224C
YDR225W
YDR334W
YDR359C
YDR485C
YFL024C
YFL039C
YHR090C
YHR099W
YHR179W
YJL005W
YJL081C
YJL098W
YLL050C
YLR310C
YML041C
YNL030W
YNL098C
YNL107W
YOL012C
YOR101W
YOR244W
YPL235W
YPR023C
Complex 757	47	1	From subnetworks: 29
YBR142W
YBR247C
YBR267W
YDL031W
YDL060W
YDL208W
YDL213C
YDR060W
YDR101C
YER006W
YER126C
YGL099W
YGL111W
YGR245C
YHR052W
YHR066W
YHR088W
YHR089C
YHR170W
YHR197W
YJR002W
YKL009W
YKL014C
YKL172W
YKR081C
YLR074C
YLR175W
YLR276C
YMR049C
YNL002C
YNL061W
YNL075W
YNL110C
YNL124W
YNL175C
YNL207W
YNL230C
YNR053C
YOL077C
YOR005C
YOR056C
YOR272W
YPL012W
YPL043W
YPL093W
YPL211W
YPR016C
Complex 758	3	1	From subnetworks: 29
YER082C
YGR090W
YJL069C
Complex 759	18	1	From subnetworks: 30
YBL093C
YBR193C
YBR253W
YCR081W
YDL005C
YDR308C
YHR041C
YHR058C
YKL028W
YKR062W
YLR071C
YMR112C
YNL236W
YNR010W
YOL051W
YOL135C
YOR174W
YPL248C
Complex 760	233	1	From subnetworks: 30
YAL015C
YAL016W
YAL021C
YAR007C
YBL007C
YBL035C
YBL039C
YBL041W
YBL099W
YBR055C
YBR081C
YBR087W
YBR103W
YBR154C
YBR198C
YBR217W
YBR234C
YBR272C
YCL008C
YCL010C
YCL018W
YCL024W
YCR002C
YCR009C
YCR033W
YCR042C
YCR088W
YCR093W
YDL007W
YDL017W
YDL020C
YDL029W
YDL047W
YDL059C
YDL097C
YDL126C
YDL134C
YDL140C
YDL145C
YDL147W
YDL150W
YDL165W
YDL188C
YDL190C
YDL200C
YDL225W
YDR004W
YDR045C
YDR097C
YDR129C
YDR143C
YDR155C
YDR167W
YDR176W
YDR189W
YDR216W
YDR238C
YDR260C
YDR298C
YDR377W
YDR388W
YDR394W
YDR404C
YDR427W
YDR443C
YDR507C
YEL009C
YEL037C
YEL056W
YER012W
YER021W
YER094C
YER122C
YER148W
YER171W
YER173W
YFL016C
YFR004W
YFR010W
YFR021W
YFR024C-A
YFR040W
YFR050C
YFR051C
YFR052W
YFR053C
YGL004C
YGL011C
YGL048C
YGL070C
YGL081W
YGL112C
YGL137W
YGL190C
YGR092W
YGR134W
YGR135W
YGR161C
YGR186W
YGR232W
YGR240C
YGR252W
YGR253C
YGR254W
YGR262C
YGR274C
YHL030W
YHR016C
YHR027C
YHR030C
YHR107C
YHR191C
YHR200W
YIL004C
YIL021W
YIL038C
YIL046W
YIL062C
YIL075C
YIL076W
YIL112W
YIL147C
YIL148W
YIL156W
YIR008C
YJL001W
YJL008C
YJL130C
YJL140W
YJL151C
YJL172W
YJL173C
YJR035W
YJR045C
YJR063W
YJR065C
YJR068W
YJR076C
YJR121W
YKL013C
YKL016C
YKL117W
YKL129C
YKL144C
YKL145W
YKR025W
YKR029C
YKR036C
YLL011W
YLL021W
YLL022C
YLR055C
YLR064W
YLR078C
YLR113W
YLR180W
YLR259C
YLR268W
YLR314C
YLR319C
YLR337C
YLR362W
YLR370C
YLR384C
YLR421C
YML015C
YML032C
YML081C-A
YML092C
YML098W
YML109W
YMR109W
YMR186W
YMR205C
YMR236W
YMR273C
YMR276W
YMR312W
YMR314W
YNL064C
YNL094W
YNL102W
YNL113W
YNL243W
YNL271C
YNL287W
YNL288W
YNL290W
YNR003C
YNR035C
YNR052C
YOL005C
YOL038W
YOL068C
YOL094C
YOL133W
YOR027W
YOR116C
YOR117W
YOR144C
YOR151C
YOR157C
YOR181W
YOR207C
YOR210W
YOR217W
YOR224C
YOR259C
YOR261C
YOR341W
YOR362C
YPL001W
YPL010W
YPL011C
YPL042C
YPL065W
YPL078C
YPL086C
YPL101W
YPL140C
YPL144W
YPL240C
YPL246C
YPL254W
YPR010C
YPR020W
YPR072W
YPR093C
YPR103W
YPR108W
YPR110C
YPR187W
YPR190C
Complex 761	160	1	From subnetworks: 30
YAL007C
YAR002C-A
YAR002W
YAR027W
YBL032W
YBL105C
YBR036C
YBR054W
YBR106W
YBR110W
YBR159W
YBR171W
YBR183W
YBR196C
YBR283C
YBR290W
YBR293W
YCL025C
YCL037C
YCL052C
YCR024C-A
YCR034W
YDL015C
YDL054C
YDL116W
YDL195W
YDL206W
YDL207W
YDL212W
YDL232W
YDR002W
YDR211W
YDR276C
YDR297W
YDR307W
YDR331W
YDR335W
YDR395W
YDR456W
YEL002C
YEL017C-A
YEL027W
YEL063C
YER009W
YER025W
YER026C
YER165W
YFL041W
YFL048C
YFL062W
YFR002W
YGL022W
YGL051W
YGL092W
YGL097W
YGL100W
YGL104C
YGL172W
YGL200C
YGL226C-A
YGR060W
YGR083C
YGR119C
YGR162W
YGR191W
YGR218W
YGR260W
YGR284C
YGR289C
YHL034C
YHR007C
YHR026W
YHR110W
YHR123W
YHR133C
YHR140W
YHR142W
YIL016W
YIL063C
YIL109C
YIL114C
YIL115C
YIR022W
YJL002C
YJL041W
YJL057C
YJL117W
YJL138C
YJL196C
YJR007W
YJR010C-A
YJR015W
YJR042W
YJR074W
YJR117W
YKL008C
YKL057C
YKL065C
YKL068W
YKL154W
YKL212W
YKR026C
YKR082W
YLL023C
YLL028W
YLL061W
YLR004C
YLR034C
YLR044C
YLR080W
YLR083C
YLR178C
YLR208W
YLR241W
YLR291C
YLR293C
YLR335W
YLR347C
YLR372W
YLR378C
YML012W
YML048W
YML067C
YML075C
YML103C
YMR047C
YMR129W
YMR149W
YMR153W
YMR215W
YMR255W
YMR264W
YMR308C
YNL044W
YNL048W
YNL101W
YNL125C
YNL130C
YNL189W
YNR013C
YOL003C
YOL139C
YOR016C
YOR046C
YOR085W
YOR103C
YOR185C
YOR254C
YOR260W
YPL076W
YPL085W
YPL094C
YPL227C
YPL237W
YPL264C
YPL274W
YPR028W
YPR156C
YPR181C
YPR198W
Complex 762	26	1	From subnetworks: 30
YBR010W
YDR190C
YDR224C
YDR225W
YDR227W
YDR334W
YDR359C
YDR485C
YFL024C
YFL039C
YHR090C
YHR099W
YHR179W
YJL005W
YJL081C
YJL098W
YLL050C
YLR442C
YML041C
YMR284W
YNL030W
YNL107W
YOL012C
YOR244W
YPL235W
YPR023C
Complex 763	8	1	From subnetworks: 30
YDL074C
YEL043W
YFL008W
YFR031C
YJL074C
YJR112W
YNL084C
YPR141C
Complex 764	53	1	From subnetworks: 30
YBR142W
YBR247C
YBR267W
YDL031W
YDL060W
YDL208W
YDL213C
YDR060W
YDR101C
YDR496C
YER006W
YER126C
YER164W
YGL019W
YGL099W
YGL111W
YGR245C
YHR052W
YHR066W
YHR088W
YHR089C
YHR170W
YHR197W
YIL035C
YKL009W
YKL014C
YKL112W
YKL143W
YKL172W
YKR081C
YLL008W
YLR074C
YLR175W
YLR276C
YMR049C
YNL002C
YNL061W
YNL110C
YNL124W
YNL175C
YNL207W
YNL230C
YNR053C
YOL077C
YOR005C
YOR039W
YOR061W
YOR272W
YPL012W
YPL043W
YPL093W
YPL211W
YPR016C
Complex 765	55	1	From subnetworks: 30
YBL026W
YBR094W
YBR119W
YBR188C
YCR077C
YDL030W
YDL160C
YDR235W
YDR378C
YDR416W
YDR473C
YEL015W
YER029C
YER112W
YER146W
YER172C
YFL017W-A
YGL120C
YGL128C
YGR013W
YGR074W
YGR091W
YHR086W
YHR165C
YJL124C
YJL203W
YJR022W
YJR050W
YJR138W
YKL012W
YKL173W
YLL036C
YLR117C
YLR147C
YLR264W
YLR298C
YLR438C-A
YML046W
YML049C
YMR125W
YMR213W
YMR288W
YNL118C
YNL147W
YNL251C
YOL149W
YOR159C
YOR320C
YPL151C
YPL178W
YPL190C
YPR082C
YPR101W
YPR132W
YPR182W
Complex 766	4	1	From subnetworks: 30
YER082C
YGR090W
YJL069C
YMR093W
Complex 767	5	1	From subnetworks: 31
YER164W
YGL019W
YKL112W
YOR039W
YOR061W
Complex 768	9	1	From subnetworks: 31
YDL074C
YEL043W
YFL008W
YFR031C
YJL074C
YJR112W
YMR198W
YNL084C
YPR141C
Complex 769	12	1	From subnetworks: 31
YER040W
YER093C
YHR186C
YIR023W
YJR066W
YKL203C
YMR068W
YNL006W
YNL229C
YNL314W
YOL078W
YPL180W
Complex 770	12	1	From subnetworks: 31
YBR050C
YDR028C
YDR099W
YDR477W
YER027C
YER177W
YGL115W
YGL208W
YJL042W
YJL089W
YKL193C
YNL307C
Complex 771	81	1	From subnetworks: 31
YAL016W
YBL039C
YBL041W
YBL099W
YBR103W
YBR272C
YCL018W
YCR033W
YDL007W
YDL020C
YDL097C
YDL126C
YDL134C
YDL147W
YDL188C
YDR004W
YDR155C
YDR394W
YDR427W
YEL037C
YER012W
YER021W
YER094C
YER171W
YER173W
YFL016C
YFR004W
YFR010W
YFR050C
YFR052W
YFR053C
YGL004C
YGL011C
YGL048C
YGL081W
YGL190C
YGR135W
YGR161C
YGR232W
YGR240C
YGR253C
YGR254W
YGR262C
YHL030W
YHR027C
YHR200W
YIL112W
YJL001W
YJL008C
YJL130C
YJR035W
YJR045C
YJR068W
YJR121W
YKL117W
YKL145W
YLR180W
YLR259C
YLR421C
YML092C
YML109W
YMR186W
YMR205C
YMR273C
YMR276W
YMR314W
YNL064C
YNL290W
YOL038W
YOL068C
YOL094C
YOR027W
YOR117W
YOR157C
YOR259C
YOR261C
YOR362C
YPL144W
YPL240C
YPR103W
YPR108W
Complex 772	102	1	From subnetworks: 31
YAL007C
YAR002C-A
YAR027W
YBL105C
YBR036C
YBR054W
YBR106W
YBR110W
YBR159W
YBR183W
YBR283C
YBR290W
YBR293W
YCL025C
YCL052C
YCR024C-A
YCR034W
YDL015C
YDL054C
YDL195W
YDL206W
YDL212W
YDL232W
YDR276C
YDR297W
YDR307W
YDR331W
YDR456W
YEL002C
YEL017C-A
YEL027W
YEL063C
YER026C
YFL041W
YFL048C
YFL062W
YGL022W
YGL051W
YGL104C
YGL200C
YGL226C-A
YGR060W
YGR191W
YGR260W
YGR284C
YGR289C
YHR007C
YHR026W
YHR110W
YHR133C
YHR140W
YHR142W
YIL016W
YIL109C
YIR022W
YJL002C
YJL117W
YJL196C
YJR010C-A
YJR015W
YJR117W
YKL065C
YKL154W
YKL212W
YLL023C
YLL028W
YLL061W
YLR004C
YLR034C
YLR080W
YLR083C
YLR241W
YLR372W
YLR378C
YML012W
YML048W
YML067C
YML075C
YMR058W
YMR149W
YMR215W
YMR264W
YNL044W
YNL048W
YNL101W
YNL125C
YNL130C
YNR013C
YOL003C
YOR016C
YOR085W
YOR103C
YPL076W
YPL085W
YPL227C
YPL264C
YPL274W
YPR028W
YPR156C
YPR181C
YPR192W
YPR198W
Complex 773	16	1	From subnetworks: 31
YDL226C
YDR100W
YDR425W
YER031C
YFL005W
YFL038C
YGL161C
YGL198W
YGL210W
YGR172C
YKR014C
YML001W
YNL263C
YOR036W
YOR089C
YPL095C
Complex 774	51	1	From subnetworks: 31
YAL021C
YBL035C
YBL093C
YBR081C
YBR193C
YBR198C
YBR253W
YCL010C
YCR042C
YCR093W
YDL005C
YDL165W
YDR167W
YDR216W
YDR308C
YDR443C
YEL009C
YER148W
YGL025C
YGL112C
YGL151W
YGR092W
YGR134W
YGR252W
YGR274C
YHR041C
YHR058C
YIL038C
YIR008C
YKR036C
YLR055C
YLR071C
YML015C
YML098W
YMR112C
YMR227C
YMR236W
YNL025C
YNL102W
YNL236W
YNL288W
YNR010W
YNR052C
YOL051W
YOL135C
YOR174W
YOR217W
YPL011C
YPL042C
YPL248C
YPR072W
Complex 775	52	1	From subnetworks: 31
YAR002W
YBL032W
YBR196C
YCL037C
YDL116W
YDL207W
YDR002W
YDR211W
YDR335W
YDR395W
YER009W
YER025W
YER165W
YFR002W
YGL049C
YGL092W
YGL097W
YGL100W
YGL172W
YGR083C
YGR119C
YGR162W
YGR218W
YIL063C
YIL115C
YJL041W
YJL057C
YJL138C
YJR007W
YJR042W
YJR074W
YKL057C
YKL068W
YKR026C
YKR082W
YLR044C
YLR178C
YLR208W
YLR291C
YLR293C
YLR335W
YLR347C
YML103C
YMR047C
YMR129W
YMR255W
YNL189W
YOL139C
YOR046C
YOR185C
YOR260W
YPL237W
Complex 776	4	1	From subnetworks: 31
YBR060C
YML065W
YNL261W
YPR162C
Complex 777	22	1	From subnetworks: 31
YAL043C
YAR003W
YBR175W
YDR195W
YDR301W
YER054C
YER133W
YGR156W
YHR119W
YJL033W
YJR093C
YKL018W
YKL059C
YKR002W
YLR015W
YLR115W
YLR277C
YNL222W
YNL317W
YOR179C
YPL138C
YPR107C
Complex 778	3	1	From subnetworks: 31
YKR077W
YOR066W
YPR120C
Complex 779	3	1	From subnetworks: 31
YDR333C
YGR244C
YPL118W
Complex 780	10	1	From subnetworks: 31
YBR247C
YDL060W
YER082C
YGR090W
YHR148W
YJL069C
YJR002W
YNL075W
YNL207W
YOR056C
Complex 781	9	1	From subnetworks: 31
YAR014C
YBR158W
YDL040C
YGR145W
YGR285C
YHR013C
YHR064C
YJL080C
YMR116C
Complex 782	44	1	From subnetworks: 31
YBR142W
YBR267W
YCR072C
YDL031W
YDL213C
YDR060W
YDR101C
YDR496C
YER006W
YER126C
YGL099W
YGL111W
YGR245C
YHR052W
YHR066W
YHR088W
YHR089C
YHR170W
YHR197W
YKL009W
YKL014C
YKL172W
YKR081C
YLR074C
YLR106C
YLR175W
YLR276C
YMR049C
YMR290C
YNL002C
YNL061W
YNL110C
YNL124W
YNL175C
YNL182C
YNL230C
YNR053C
YOL077C
YOR005C
YOR272W
YPL012W
YPL043W
YPL093W
YPR016C
Complex 783	110	1	From subnetworks: 31
YAL015C
YAL032C
YBL007C
YBL026W
YBR055C
YBR094W
YBR119W
YBR234C
YCR002C
YCR009C
YCR077C
YCR088W
YDL017W
YDL029W
YDL030W
YDL047W
YDL059C
YDL145C
YDL160C
YDL200C
YDL225W
YDR238C
YDR283C
YDR378C
YDR388W
YDR416W
YDR473C
YEL015W
YER029C
YER112W
YER146W
YER172C
YFL017W-A
YFR024C-A
YFR040W
YFR051C
YGL120C
YGL128C
YGL137W
YGR013W
YGR074W
YGR091W
YGR129W
YHR016C
YHR030C
YHR086W
YHR107C
YHR165C
YIL004C
YIL062C
YIL076W
YIL147C
YJL124C
YJL151C
YJL203W
YJR022W
YJR050W
YJR063W
YJR065C
YKL012W
YKL013C
YKL129C
YKL173W
YLL011W
YLL021W
YLL036C
YLR078C
YLR147C
YLR264W
YLR268W
YLR275W
YLR298C
YLR319C
YLR337C
YLR362W
YLR370C
YLR438C-A
YML046W
YML049C
YMR109W
YMR125W
YMR213W
YMR240C
YNL094W
YNL113W
YNL118C
YNL147W
YNL243W
YNL251C
YNL271C
YNL287W
YNR035C
YOL149W
YOR181W
YOR308C
YOR320C
YOR341W
YPL010W
YPL140C
YPL151C
YPL178W
YPL190C
YPL246C
YPR010C
YPR082C
YPR101W
YPR110C
YPR132W
YPR178W
YPR182W
Complex 785	35	1	From subnetworks: 31
YBR010W
YBR140C
YBR231C
YCL040W
YDR190C
YDR224C
YDR225W
YDR334W
YDR359C
YDR485C
YFL024C
YFL039C
YGR002C
YHR090C
YHR099W
YHR179W
YJL005W
YJL081C
YJL098W
YLL050C
YLR310C
YLR399C
YLR442C
YML041C
YMR092C
YNL030W
YNL098C
YNL107W
YNL138W
YOL012C
YOL054W
YOR101W
YOR244W
YPL235W
YPR023C
Complex 786	6	1	From subnetworks: 32
YBL084C
YDL008W
YFR036W
YKL022C
YLR102C
YNL172W
Complex 787	5	1	From subnetworks: 32
YBR160W
YDR130C
YER032W
YOR066W
YPR120C
Complex 788	8	1	From subnetworks: 32
YBL079W
YDL207W
YDR395W
YIL115C
YJL041W
YJL061W
YMR255W
YOR046C
Complex 789	12	1	From subnetworks: 32
YER093C
YHR186C
YIR023W
YJL110C
YJR066W
YKL203C
YKR034W
YNL006W
YNL021W
YNL314W
YOL078W
YPL180W
Complex 790	11	1	From subnetworks: 32
YAL041W
YBL085W
YBR200W
YDR309C
YER114C
YGL233W
YGR152C
YHL007C
YLR229C
YNL298W
YOR127W
Complex 791	64	1	From subnetworks: 32
YAL015C
YBL050W
YBR154C
YCR009C
YDL017W
YDL059C
YDL140C
YDL145C
YDL150W
YDL200C
YDR045C
YDR189W
YDR238C
YDR388W
YDR404C
YDR468C
YFR051C
YGL070C
YGL095C
YGL137W
YGL223C
YGR120C
YGR186W
YGR200C
YIL004C
YIL021W
YIL076W
YIL147C
YJL011C
YJL140W
YJR063W
YKL110C
YKL144C
YKL196C
YKR025W
YLR026C
YLR078C
YLR093C
YLR268W
YLR384C
YMR197C
YMR312W
YNL041C
YNL113W
YNL151C
YNL287W
YNR003C
YOL005C
YOR106W
YOR116C
YOR151C
YOR181W
YOR207C
YOR210W
YOR224C
YOR341W
YPL010W
YPL086C
YPL101W
YPR010C
YPR093C
YPR110C
YPR187W
YPR190C
Complex 792	3	1	From subnetworks: 32
YER054C
YLR258W
YOR178C
Complex 793	21	1	From subnetworks: 32
YBL093C
YBR193C
YBR253W
YCR081W
YDL005C
YDR308C
YER022W
YGL025C
YHR041C
YHR058C
YKL028W
YKR062W
YLR071C
YMR112C
YNL236W
YNR010W
YOL051W
YOL135C
YOR140W
YOR174W
YPR070W
Complex 794	3	1	From subnetworks: 32
YGR233C
YIL050W
YLR190W
Complex 795	11	1	From subnetworks: 32
YBL068W
YDR207C
YER099C
YHL011C
YJR094C
YKL181W
YML099C
YMR042W
YMR043W
YMR139W
YOL061W
Complex 796	83	1	From subnetworks: 32
YAL016W
YBL035C
YBL039C
YBL041W
YBL099W
YBR087W
YCL018W
YDL007W
YDL020C
YDL097C
YDL126C
YDL134C
YDL147W
YDL188C
YDR004W
YDR298C
YDR377W
YDR394W
YDR427W
YEL037C
YER012W
YER021W
YER094C
YER171W
YER173W
YFL016C
YFR004W
YFR010W
YFR050C
YFR052W
YFR053C
YGL004C
YGL011C
YGL048C
YGL190C
YGR135W
YGR161C
YGR232W
YGR240C
YGR253C
YGR254W
YGR262C
YHR027C
YHR191C
YHR200W
YIR008C
YJL001W
YJL008C
YJL130C
YJR045C
YJR068W
YJR121W
YKL016C
YKL117W
YKL145W
YLR180W
YLR259C
YLR421C
YML081C-A
YML092C
YMR186W
YMR205C
YMR276W
YMR314W
YNL064C
YNL102W
YNL290W
YOL038W
YOL094C
YOR027W
YOR117W
YOR144C
YOR157C
YOR217W
YOR259C
YOR261C
YOR362C
YPL078C
YPL144W
YPL240C
YPR020W
YPR103W
YPR108W
Complex 797	7	1	From subnetworks: 32
YBR103W
YCR033W
YDR155C
YIL112W
YKR029C
YMR273C
YOL068C
Complex 798	6	1	From subnetworks: 32
YBR095C
YDL076C
YMR263W
YNL330C
YOL004W
YPL181W
Complex 799	11	1	From subnetworks: 32
YDL226C
YER031C
YFL005W
YFL038C
YGL161C
YGL198W
YGL210W
YGR172C
YKR014C
YNL263C
YOR089C
Complex 800	28	1	From subnetworks: 32
YAL021C
YBR081C
YBR198C
YCR042C
YCR093W
YDL165W
YDR167W
YDR216W
YDR443C
YEL009C
YER068W
YER148W
YGL112C
YGR092W
YGR134W
YGR274C
YIL038C
YKR036C
YLR055C
YML015C
YML098W
YMR227C
YMR236W
YNL288W
YNR052C
YPL011C
YPL042C
YPR072W
Complex 801	15	1	From subnetworks: 32
YCR035C
YDL111C
YDR280W
YGR095C
YGR158C
YGR195W
YHR069C
YHR081W
YLR398C
YNL232W
YOL021C
YOL142W
YOR001W
YOR076C
YOR326W
Complex 802	22	1	From subnetworks: 32
YAL043C
YAR003W
YBR175W
YDR195W
YDR301W
YDR469W
YER133W
YGR156W
YHR119W
YJL033W
YJR093C
YKL018W
YKL059C
YKR002W
YLR015W
YLR115W
YLR277C
YNL222W
YNL317W
YOR179C
YPL138C
YPR107C
Complex 803	7	1	From subnetworks: 32
YDL065C
YDR265W
YDR329C
YGL153W
YLR191W
YMR026C
YOL044W
Complex 804	45	1	From subnetworks: 32
YAR002W
YBL032W
YBR196C
YCL037C
YDL116W
YDR002W
YDR211W
YDR335W
YER009W
YER025W
YER165W
YFR002W
YGL049C
YGL092W
YGL097W
YGL100W
YGL172W
YGR083C
YGR119C
YGR162W
YHL034C
YIL063C
YJL138C
YJR007W
YJR042W
YJR074W
YKL057C
YKL068W
YKR026C
YKR082W
YLR044C
YLR178C
YLR208W
YLR291C
YLR293C
YLR335W
YLR347C
YML103C
YMR047C
YMR129W
YNL189W
YOL139C
YOR185C
YOR260W
YPL237W
Complex 805	42	1	From subnetworks: 32
YAL011W
YBR010W
YBR049C
YBR245C
YDL002C
YDR190C
YDR224C
YDR225W
YDR303C
YDR334W
YDR359C
YDR485C
YER092W
YFL039C
YFR037C
YGL133W
YHR090C
YHR099W
YHR179W
YIL126W
YJL005W
YJL081C
YJL098W
YKR001C
YLL050C
YLR052W
YLR176C
YLR357W
YLR399C
YLR442C
YML041C
YMR091C
YMR092C
YNL030W
YNL107W
YNL138W
YOL012C
YOR244W
YOR304W
YPL082C
YPL235W
YPR023C
Complex 806	7	1	From subnetworks: 32
YDL074C
YEL043W
YFR031C
YIL079C
YJL074C
YML056C
YOL115W
Complex 807	24	1	From subnetworks: 32
YBR247C
YCL059C
YCR057C
YDL014W
YDL060W
YDL148C
YDR299W
YDR449C
YER082C
YGR090W
YGR145W
YHR148W
YJL069C
YJL109C
YJR002W
YKL143W
YLR129W
YLR197W
YLR222C
YMR093W
YNL075W
YNL132W
YNL207W
YPR144C
Complex 808	85	1	From subnetworks: 32
YAL007C
YAR002C-A
YBR036C
YBR069C
YBR106W
YBR110W
YBR159W
YBR183W
YBR283C
YBR290W
YCL025C
YCR034W
YDL015C
YDL054C
YDL195W
YDL212W
YDL232W
YDR276C
YDR297W
YDR307W
YDR331W
YEL002C
YEL017C-A
YEL027W
YEL063C
YER026C
YFL041W
YFL048C
YGL022W
YGL051W
YGL200C
YGL226C-A
YGR060W
YGR260W
YGR284C
YGR289C
YHR026W
YHR110W
YHR123W
YHR133C
YHR142W
YIL016W
YIL109C
YJL002C
YJL117W
YJL196C
YJR010C-A
YJR015W
YJR117W
YKL008C
YKL065C
YKL154W
YKL212W
YLL023C
YLL028W
YLL061W
YLR004C
YLR018C
YLR034C
YLR372W
YML012W
YML048W
YML067C
YML075C
YML123C
YMR058W
YMR149W
YMR215W
YNL048W
YNL101W
YNL130C
YOL003C
YOR016C
YOR085W
YOR103C
YOR254C
YPL076W
YPL085W
YPL227C
YPL264C
YPL274W
YPR028W
YPR156C
YPR181C
YPR198W
Complex 809	53	1	From subnetworks: 32
YBR142W
YBR267W
YCL054W
YCR072C
YDL031W
YDL213C
YDR060W
YDR101C
YDR496C
YER006W
YER126C
YER164W
YGL019W
YGL099W
YGL111W
YGR103W
YGR245C
YHR052W
YHR066W
YHR088W
YHR089C
YHR170W
YHR197W
YIL035C
YKL009W
YKL014C
YKL021C
YKL112W
YKL172W
YKR081C
YLL008W
YLR074C
YLR175W
YLR276C
YMR049C
YMR290C
YNL002C
YNL061W
YNL110C
YNL124W
YNL175C
YNL182C
YNL230C
YNR053C
YOL077C
YOR005C
YOR039W
YOR061W
YOR206W
YOR272W
YPL043W
YPL093W
YPR016C
Complex 810	85	1	From subnetworks: 32
YBL026W
YBR055C
YBR065C
YBR094W
YBR119W
YBR188C
YBR234C
YCR002C
YCR077C
YDL029W
YDL030W
YDL047W
YDL098C
YDL160C
YDL225W
YDR143C
YDR235W
YDR378C
YDR416W
YDR473C
YEL015W
YER029C
YER112W
YER146W
YER172C
YFL017W-A
YGL120C
YGL128C
YGR013W
YGR074W
YGR091W
YGR129W
YHR030C
YHR086W
YHR107C
YHR165C
YIL062C
YJL124C
YJL203W
YJR022W
YJR050W
YJR065C
YJR076C
YKL012W
YKL013C
YKL129C
YKL173W
YLL021W
YLL036C
YLR117C
YLR147C
YLR264W
YLR275W
YLR298C
YLR314C
YLR319C
YLR337C
YLR370C
YLR438C-A
YML046W
YML049C
YMR109W
YMR125W
YMR213W
YMR240C
YMR288W
YNL118C
YNL147W
YNL166C
YNL251C
YNL271C
YNR035C
YOL149W
YOR159C
YOR308C
YOR320C
YPL140C
YPL151C
YPL178W
YPL190C
YPR082C
YPR101W
YPR132W
YPR178W
YPR182W
Complex 811	55	1	From subnetworks: 33
YAL021C
YBL093C
YBR081C
YBR193C
YBR198C
YBR253W
YCL010C
YCR042C
YCR081W
YCR093W
YDL005C
YDL165W
YDR145W
YDR167W
YDR176W
YDR216W
YDR308C
YDR443C
YEL009C
YER022W
YER068W
YER148W
YGL112C
YGR092W
YGR134W
YGR252W
YGR274C
YHR041C
YHR058C
YIL038C
YKL028W
YKR036C
YKR062W
YLR055C
YLR071C
YML015C
YML098W
YMR005W
YMR112C
YMR227C
YMR236W
YNL025C
YNL236W
YNL288W
YNR010W
YNR052C
YOL051W
YOL135C
YOR174W
YPL011C
YPL042C
YPL248C
YPL254W
YPR070W
YPR072W
Complex 812	9	1	From subnetworks: 33
YBR135W
YBR160W
YDR130C
YER032W
YKR077W
YKR091W
YNL309W
YOR066W
YPR120C
Complex 813	29	1	From subnetworks: 33
YAR002W
YDL116W
YDR002W
YDR192C
YDR335W
YER009W
YER165W
YFR002W
YGL092W
YGL097W
YGL100W
YGL172W
YGR119C
YIL063C
YJL057C
YJR042W
YKL057C
YKL068W
YKR082W
YLR178C
YLR208W
YLR293C
YLR335W
YLR347C
YML103C
YMR047C
YMR129W
YNL189W
YOR185C
Complex 814	83	1	From subnetworks: 33
YBL026W
YBR055C
YBR094W
YBR119W
YBR234C
YCR002C
YCR077C
YDL029W
YDL030W
YDL047W
YDL160C
YDL225W
YDR143C
YDR235W
YDR283C
YDR378C
YDR416W
YDR473C
YDR507C
YEL015W
YER029C
YER112W
YER146W
YER172C
YFL017W-A
YFR040W
YGL120C
YGL128C
YGR013W
YGR074W
YGR091W
YHR030C
YHR086W
YHR107C
YHR165C
YIL062C
YIL156W
YJL124C
YJL203W
YJR022W
YJR050W
YJR065C
YJR076C
YKL012W
YKL013C
YKL129C
YKL173W
YLL021W
YLL036C
YLR147C
YLR264W
YLR298C
YLR314C
YLR319C
YLR337C
YLR362W
YLR370C
YLR438C-A
YML046W
YML049C
YMR109W
YMR125W
YMR213W
YMR240C
YMR288W
YNL118C
YNL147W
YNL166C
YNL251C
YNL271C
YNR035C
YOL149W
YOR159C
YOR308C
YOR320C
YPL140C
YPL178W
YPL190C
YPR082C
YPR101W
YPR132W
YPR178W
YPR182W
Complex 815	7	1	From subnetworks: 33
YBL032W
YBR196C
YCL037C
YGR162W
YIR001C
YJL138C
YOL139C
Complex 816	8	1	From subnetworks: 33
YDR028C
YDR099W
YDR477W
YER027C
YER177W
YGL115W
YGL208W
YKL193C
Complex 817	8	1	From subnetworks: 33
YAL041W
YBL085W
YBR200W
YER114C
YGL233W
YGR152C
YHL007C
YLR229C
Complex 818	21	1	From subnetworks: 33
YBR154C
YDL140C
YDL150W
YDR404C
YGL070C
YGR186W
YIL021W
YJL140W
YKL144C
YLR384C
YMR312W
YOL005C
YOR116C
YOR151C
YOR207C
YOR224C
YPL086C
YPL101W
YPR093C
YPR187W
YPR190C
Complex 819	15	1	From subnetworks: 33
YAL035W
YBR079C
YDR091C
YDR429C
YGL130W
YLR192C
YMR146C
YMR309C
YNL062C
YNL244C
YOL087C
YOR361C
YPL228W
YPR041W
YPR086W
Complex 820	7	1	From subnetworks: 33
YBR125C
YDL220C
YDR071C
YDR082W
YDR247W
YER089C
YPL153C
Complex 821	83	1	From subnetworks: 33
YAL016W
YBL035C
YBL039C
YBL041W
YBL099W
YBR087W
YBR088C
YBR272C
YCL018W
YDL007W
YDL020C
YDL097C
YDL134C
YDL147W
YDL188C
YDR004W
YDR298C
YDR377W
YDR394W
YDR427W
YEL037C
YER012W
YER021W
YER094C
YER171W
YER173W
YFL016C
YFR004W
YFR010W
YFR050C
YFR052W
YGL004C
YGL011C
YGL048C
YGR135W
YGR161C
YGR232W
YGR240C
YGR253C
YGR262C
YHL030W
YHR027C
YHR191C
YHR200W
YIL075C
YIR008C
YJL001W
YJL008C
YJL130C
YJR035W
YJR068W
YJR121W
YKL016C
YKL117W
YKL145W
YLR259C
YLR421C
YML081C-A
YML092C
YMR078C
YMR186W
YMR205C
YMR276W
YMR314W
YNL064C
YNL102W
YNL290W
YOL038W
YOL094C
YOR027W
YOR117W
YOR144C
YOR157C
YOR217W
YOR259C
YOR261C
YOR362C
YPL078C
YPL144W
YPL240C
YPR020W
YPR103W
YPR108W
Complex 822	4	1	From subnetworks: 33
YBR060C
YJL194W
YNL261W
YPR162C
Complex 823	13	1	From subnetworks: 33
YDL111C
YDR280W
YGR095C
YGR158C
YGR195W
YHR081W
YLR398C
YNL232W
YOL021C
YOL142W
YOR001W
YOR076C
YOR326W
Complex 824	7	1	From subnetworks: 33
YDR244W
YDR265W
YDR329C
YGL153W
YLR191W
YMR026C
YOL044W
Complex 825	11	1	From subnetworks: 33
YDL003W
YDL074C
YDR180W
YEL043W
YER147C
YFL008W
YFR027W
YFR031C
YIL026C
YJL074C
YNL084C
Complex 826	12	1	From subnetworks: 33
YBR247C
YCL059C
YDL060W
YGR090W
YHR148W
YJL069C
YJR002W
YKL143W
YNL075W
YNL207W
YPL012W
YPR144C
Complex 827	110	1	From subnetworks: 33
YAL015C
YAR002C-A
YAR027W
YBR036C
YBR106W
YBR110W
YBR159W
YBR183W
YBR283C
YBR290W
YCL025C
YCR009C
YCR034W
YDL015C
YDL017W
YDL054C
YDL059C
YDL145C
YDL195W
YDL200C
YDL212W
YDL232W
YDR189W
YDR238C
YDR276C
YDR297W
YDR307W
YDR331W
YDR388W
YEL002C
YEL017C-A
YEL027W
YEL063C
YER026C
YFL041W
YFL048C
YFR051C
YGL022W
YGL051W
YGL137W
YGL200C
YGL223C
YGL226C-A
YGR060W
YGR120C
YGR260W
YGR284C
YGR289C
YHR026W
YHR110W
YHR123W
YHR133C
YHR142W
YIL004C
YIL016W
YIL076W
YIL109C
YIL147C
YJL002C
YJL117W
YJL196C
YJR010C-A
YJR015W
YJR063W
YJR117W
YKL008C
YKL065C
YKL154W
YKL212W
YLL011W
YLL023C
YLL028W
YLL061W
YLR004C
YLR026C
YLR034C
YLR078C
YLR268W
YLR372W
YML012W
YML048W
YML067C
YML123C
YMR058W
YMR149W
YMR215W
YNL041C
YNL048W
YNL049C
YNL101W
YNL113W
YNL130C
YNL287W
YOR016C
YOR085W
YOR103C
YOR181W
YOR210W
YOR341W
YPL010W
YPL076W
YPL085W
YPL227C
YPL274W
YPR010C
YPR028W
YPR110C
YPR156C
YPR181C
YPR198W
Complex 828	4	1	From subnetworks: 33
YHR183W
YKL085W
YMR198W
YNR001C
Complex 829	61	1	From subnetworks: 33
YAL043C
YAR003W
YBR142W
YBR175W
YBR267W
YDL014W
YDL031W
YDL213C
YDR101C
YDR195W
YDR228C
YDR301W
YDR496C
YER006W
YER126C
YER133W
YGL099W
YGL111W
YGR156W
YGR245C
YHR052W
YHR088W
YHR089C
YHR119W
YHR170W
YHR197W
YJL033W
YJR093C
YKL009W
YKL014C
YKL018W
YKL059C
YKL172W
YKR002W
YKR081C
YLR074C
YLR115W
YLR175W
YLR197W
YLR277C
YMR049C
YMR290C
YNL002C
YNL061W
YNL110C
YNL124W
YNL175C
YNL222W
YNL230C
YNL317W
YNR053C
YOL077C
YOR005C
YOR179C
YOR250C
YOR272W
YPL043W
YPL093W
YPL138C
YPR016C
YPR107C
Complex 830	4	1	From subnetworks: 33
YAL029C
YBR130C
YGL106W
YHR023W
Complex 831	8	1	From subnetworks: 34
YBR160W
YDR130C
YER032W
YKR077W
YKR091W
YNL309W
YOR066W
YPR120C
Complex 832	47	1	From subnetworks: 34
YBL026W
YBR094W
YBR119W
YCR077C
YDL030W
YDL160C
YDR235W
YDR378C
YDR473C
YEL015W
YER029C
YER112W
YER146W
YFL017W-A
YGL178W
YGR013W
YGR074W
YGR091W
YHR086W
YHR165C
YJL124C
YJL203W
YJR022W
YKL173W
YLR082C
YLR147C
YLR264W
YLR298C
YLR438C-A
YML046W
YML049C
YMR125W
YMR240C
YMR288W
YNL016W
YNL118C
YNL147W
YNL251C
YOL149W
YOR159C
YOR308C
YOR320C
YPL178W
YPL190C
YPR082C
YPR132W
YPR182W
Complex 833	4	1	From subnetworks: 34
YFL039C
YHR179W
YJL005W
YLL050C
Complex 834	85	1	From subnetworks: 34
YAL016W
YBL035C
YBL039C
YBL041W
YBL099W
YBR087W
YBR088C
YBR272C
YCL018W
YDL007W
YDL020C
YDL097C
YDL126C
YDL134C
YDL147W
YDL188C
YDR004W
YDR394W
YDR427W
YEL037C
YEL056W
YER012W
YER021W
YER094C
YER171W
YER173W
YFL016C
YFR004W
YFR010W
YFR050C
YFR052W
YFR053C
YGL004C
YGL011C
YGL048C
YGL190C
YGR135W
YGR161C
YGR232W
YGR240C
YGR253C
YGR254W
YGR262C
YHL030W
YHR027C
YHR191C
YHR200W
YIL075C
YIR008C
YJL001W
YJL008C
YJL130C
YJR045C
YJR068W
YJR121W
YKL117W
YKL145W
YLL022C
YLR180W
YLR259C
YLR421C
YML092C
YMR078C
YMR186W
YMR205C
YMR276W
YMR314W
YNL064C
YNL102W
YNL290W
YOL038W
YOL094C
YOR027W
YOR117W
YOR144C
YOR157C
YOR217W
YOR259C
YOR261C
YOR362C
YPL001W
YPL144W
YPL240C
YPR103W
YPR108W
Complex 835	15	1	From subnetworks: 34
YBR103W
YCR033W
YDR155C
YDR309C
YHR061C
YIL112W
YKL082C
YKR029C
YLR229C
YML109W
YMR273C
YNL298W
YOL068C
YOR127W
YPL161C
Complex 836	124	1	From subnetworks: 34
YAL043C
YAR002W
YAR003W
YBL032W
YBR142W
YBR175W
YBR196C
YBR247C
YBR267W
YCL037C
YDL014W
YDL031W
YDL060W
YDL116W
YDL208W
YDL213C
YDR002W
YDR101C
YDR195W
YDR211W
YDR228C
YDR301W
YDR335W
YDR449C
YDR469W
YER006W
YER009W
YER025W
YER082C
YER126C
YER133W
YER164W
YER165W
YFR002W
YGL019W
YGL049C
YGL092W
YGL097W
YGL099W
YGL100W
YGL111W
YGL172W
YGR083C
YGR090W
YGR119C
YGR156W
YGR162W
YGR245C
YHL034C
YHR052W
YHR088W
YHR089C
YHR119W
YHR170W
YHR197W
YIL035C
YIL063C
YIR001C
YJL057C
YJL069C
YJL138C
YJR007W
YJR042W
YJR074W
YJR093C
YKL009W
YKL014C
YKL018W
YKL057C
YKL059C
YKL068W
YKL112W
YKL172W
YKR002W
YKR026C
YKR081C
YKR082W
YLR044C
YLR074C
YLR115W
YLR175W
YLR178C
YLR197W
YLR208W
YLR277C
YLR291C
YLR293C
YLR335W
YLR347C
YML103C
YMR047C
YMR049C
YMR093W
YMR129W
YMR229C
YMR290C
YNL002C
YNL061W
YNL110C
YNL124W
YNL175C
YNL189W
YNL207W
YNL222W
YNL317W
YNR053C
YOL077C
YOL139C
YOR039W
YOR056C
YOR061W
YOR179C
YOR185C
YOR250C
YOR260W
YOR272W
YPL012W
YPL043W
YPL093W
YPL138C
YPL204W
YPL237W
YPR016C
YPR107C
Complex 837	50	1	From subnetworks: 34
YAL021C
YBL093C
YBR081C
YBR198C
YBR253W
YCL010C
YCR042C
YCR081W
YCR093W
YDL005C
YDL165W
YDR167W
YDR176W
YDR216W
YDR308C
YDR443C
YEL009C
YER022W
YER068W
YER148W
YGL112C
YGL151W
YGR092W
YGR134W
YGR252W
YGR274C
YHR041C
YHR058C
YIL038C
YKL028W
YKR036C
YKR062W
YLR055C
YLR071C
YML015C
YMR112C
YMR236W
YNL236W
YNL288W
YNR010W
YNR052C
YOL051W
YOL135C
YOR174W
YPL011C
YPL042C
YPL248C
YPL254W
YPR070W
YPR072W
Complex 838	3	1	From subnetworks: 34
YMR167W
YNL082W
YOL090W
Complex 839	16	1	From subnetworks: 34
YBR010W
YDR190C
YDR224C
YDR225W
YDR334W
YDR485C
YHR090C
YHR099W
YJL081C
YML041C
YNL030W
YNL107W
YOL012C
YOR244W
YPL235W
YPR023C
Complex 840	165	1	From subnetworks: 34
YAL007C
YAL015C
YAR002C-A
YAR027W
YBL007C
YBL050W
YBR036C
YBR055C
YBR106W
YBR110W
YBR159W
YBR171W
YBR183W
YBR234C
YBR283C
YBR290W
YCL024W
YCL025C
YCR002C
YCR009C
YCR024C-A
YCR034W
YCR088W
YDL015C
YDL017W
YDL029W
YDL047W
YDL054C
YDL059C
YDL145C
YDL195W
YDL200C
YDL212W
YDL225W
YDL232W
YDR143C
YDR189W
YDR238C
YDR260C
YDR276C
YDR297W
YDR307W
YDR331W
YDR388W
YDR468C
YDR507C
YEL002C
YEL017C-A
YEL027W
YEL063C
YER026C
YFL041W
YFL048C
YFR024C-A
YFR040W
YFR051C
YGL022W
YGL051W
YGL095C
YGL137W
YGL181W
YGL200C
YGL223C
YGL226C-A
YGR060W
YGR120C
YGR260W
YGR284C
YGR289C
YHR007C
YHR016C
YHR026W
YHR030C
YHR107C
YHR110W
YHR123W
YHR133C
YHR142W
YIL004C
YIL016W
YIL062C
YIL076W
YIL109C
YIL147C
YJL002C
YJL117W
YJL151C
YJL196C
YJR010C-A
YJR015W
YJR063W
YJR065C
YJR076C
YJR117W
YKL013C
YKL065C
YKL129C
YKL154W
YKL196C
YKL212W
YLL011W
YLL021W
YLL023C
YLL028W
YLL061W
YLR004C
YLR026C
YLR034C
YLR078C
YLR093C
YLR241W
YLR268W
YLR292C
YLR314C
YLR319C
YLR337C
YLR362W
YLR370C
YLR372W
YML012W
YML048W
YML067C
YML075C
YML123C
YMR058W
YMR109W
YMR149W
YMR197C
YMR215W
YNL041C
YNL048W
YNL094W
YNL101W
YNL113W
YNL130C
YNL166C
YNL243W
YNL271C
YNL287W
YNR035C
YOL003C
YOL018C
YOR016C
YOR085W
YOR103C
YOR106W
YOR181W
YOR210W
YOR254C
YOR284W
YOR341W
YPL010W
YPL076W
YPL085W
YPL140C
YPL227C
YPL246C
YPL264C
YPL274W
YPR010C
YPR028W
YPR110C
YPR156C
YPR181C
YPR198W
Complex 841	6	1	From subnetworks: 35
YBR135W
YBR160W
YDR130C
YER032W
YKR077W
YPR120C
Complex 842	45	1	From subnetworks: 35
YBL026W
YBR094W
YBR119W
YCR077C
YDL030W
YDL160C
YDR235W
YDR378C
YDR473C
YEL015W
YER029C
YER112W
YER146W
YER172C
YFL017W-A
YGR013W
YGR074W
YGR091W
YHR086W
YHR165C
YJL124C
YJR022W
YKL012W
YKL173W
YLR147C
YLR264W
YLR298C
YLR438C-A
YML046W
YML049C
YMR125W
YMR240C
YMR288W
YNL118C
YNL147W
YNL251C
YOL149W
YOR159C
YOR308C
YOR320C
YPL178W
YPL190C
YPR082C
YPR132W
YPR182W
Complex 844	18	1	From subnetworks: 35
YBL093C
YBR253W
YCR081W
YDL005C
YDR308C
YHR041C
YHR058C
YKL028W
YKR062W
YLR071C
YMR112C
YNL236W
YNR010W
YOL051W
YOL135C
YOR174W
YPL248C
YPR070W
Complex 845	127	1	From subnetworks: 35
YAL016W
YAL021C
YBL035C
YBL039C
YBL041W
YBL099W
YBR081C
YBR087W
YBR088C
YBR198C
YBR272C
YCL008C
YCL010C
YCL018W
YCR042C
YCR093W
YDL007W
YDL020C
YDL097C
YDL126C
YDL134C
YDL147W
YDL165W
YDL188C
YDL190C
YDR004W
YDR145W
YDR167W
YDR176W
YDR216W
YDR298C
YDR377W
YDR394W
YDR427W
YDR443C
YEL009C
YEL037C
YEL056W
YER012W
YER021W
YER094C
YER148W
YER171W
YER173W
YFL016C
YFR004W
YFR010W
YFR050C
YFR052W
YFR053C
YGL004C
YGL011C
YGL048C
YGL112C
YGR092W
YGR134W
YGR135W
YGR161C
YGR232W
YGR240C
YGR252W
YGR253C
YGR254W
YGR262C
YGR274C
YHL030W
YHR027C
YHR191C
YHR200W
YIL038C
YIL148W
YIR008C
YJL001W
YJL008C
YJL130C
YJL172W
YJR045C
YJR068W
YJR121W
YKL016C
YKL117W
YKL145W
YKR036C
YLL022C
YLR055C
YLR180W
YLR259C
YLR421C
YML015C
YML081C-A
YML092C
YML098W
YMR005W
YMR078C
YMR186W
YMR205C
YMR227C
YMR236W
YMR276W
YMR314W
YNL064C
YNL102W
YNL288W
YNL290W
YNR052C
YOL038W
YOL094C
YOR027W
YOR117W
YOR144C
YOR157C
YOR217W
YOR259C
YOR261C
YOR362C
YPL001W
YPL011C
YPL042C
YPL065W
YPL078C
YPL144W
YPL240C
YPL254W
YPR020W
YPR072W
YPR103W
YPR108W
Complex 846	20	1	From subnetworks: 35
YBR103W
YCR033W
YDR155C
YDR309C
YER114C
YGR270W
YHL007C
YHR061C
YIL112W
YKL082C
YKR029C
YKR101W
YLR229C
YML109W
YMR273C
YNL298W
YOL068C
YOR127W
YPL115C
YPL161C
Complex 847	16	1	From subnetworks: 35
YBL102W
YDL226C
YDR100W
YER031C
YFL005W
YFL038C
YGL161C
YGL198W
YGL210W
YGR172C
YKR014C
YNL263C
YNL304W
YOR036W
YOR089C
YPL095C
Complex 848	6	1	From subnetworks: 35
YBL049W
YBR105C
YCL039W
YDR255C
YGL227W
YMR135C
Complex 849	57	1	From subnetworks: 35
YAR002W
YBL032W
YBL079W
YBR196C
YCL037C
YDL116W
YDL207W
YDR002W
YDR211W
YDR335W
YDR395W
YER009W
YER025W
YER165W
YFR002W
YGL049C
YGL092W
YGL097W
YGL100W
YGL172W
YGR083C
YGR119C
YGR162W
YGR218W
YHL034C
YIL063C
YIL115C
YIR001C
YJL041W
YJL061W
YJL138C
YJR007W
YJR042W
YJR074W
YKL057C
YKL068W
YKR026C
YKR082W
YLR044C
YLR178C
YLR208W
YLR291C
YLR293C
YLR335W
YLR347C
YML103C
YMR047C
YMR129W
YMR255W
YMR308C
YNL189W
YOL139C
YOR046C
YOR185C
YOR260W
YPL070W
YPL237W
Complex 850	26	1	From subnetworks: 35
YBR010W
YBR140C
YDR190C
YDR224C
YDR225W
YDR334W
YDR359C
YDR485C
YFL039C
YHR090C
YHR099W
YHR179W
YJL005W
YJL081C
YJL098W
YLL050C
YLR310C
YML041C
YNL030W
YNL098C
YNL107W
YOL012C
YOR101W
YOR244W
YPL235W
YPR023C
Complex 851	17	1	From subnetworks: 35
YBL014C
YBL090W
YBR146W
YBR251W
YDR041W
YDR347W
YGR084C
YGR215W
YHL004W
YIL093C
YJR101W
YKL155C
YNL137C
YNL306W
YOR158W
YOR243C
YPL118W
Complex 852	13	1	From subnetworks: 35
YBR247C
YCL059C
YDL060W
YDR449C
YER082C
YGR090W
YHR148W
YJL069C
YJR002W
YNL075W
YNL207W
YOR056C
YPL012W
Complex 853	42	1	From subnetworks: 35
YBR142W
YBR267W
YCR072C
YDL031W
YDR060W
YDR101C
YDR496C
YER006W
YER126C
YGL099W
YGL111W
YGR245C
YHR052W
YHR066W
YHR088W
YHR089C
YHR170W
YHR197W
YKL009W
YKL014C
YKL172W
YKR081C
YLL008W
YLR074C
YLR106C
YLR175W
YMR049C
YMR290C
YNL002C
YNL061W
YNL110C
YNL124W
YNL175C
YNR053C
YOL077C
YOR005C
YOR206W
YOR272W
YPL043W
YPL093W
YPL211W
YPR016C
Complex 854	188	1	From subnetworks: 35
YAL007C
YAL015C
YAR002C-A
YAR027W
YBL007C
YBL050W
YBR036C
YBR055C
YBR106W
YBR110W
YBR154C
YBR159W
YBR183W
YBR234C
YBR283C
YBR290W
YCL024W
YCL025C
YCR002C
YCR009C
YCR024C-A
YCR034W
YCR088W
YDL015C
YDL017W
YDL029W
YDL047W
YDL054C
YDL059C
YDL140C
YDL145C
YDL150W
YDL195W
YDL200C
YDL212W
YDL225W
YDL232W
YDR045C
YDR143C
YDR189W
YDR238C
YDR260C
YDR276C
YDR297W
YDR307W
YDR331W
YDR388W
YDR404C
YDR468C
YDR507C
YEL002C
YEL017C-A
YEL027W
YEL063C
YER122C
YFL041W
YFL048C
YFR021W
YFR024C-A
YFR040W
YFR051C
YGL022W
YGL051W
YGL070C
YGL095C
YGL137W
YGL181W
YGL200C
YGL223C
YGL226C-A
YGR060W
YGR120C
YGR186W
YGR200C
YGR260W
YGR284C
YGR289C
YHL003C
YHR016C
YHR026W
YHR030C
YHR107C
YHR110W
YHR123W
YHR133C
YHR142W
YIL004C
YIL016W
YIL021W
YIL062C
YIL076W
YIL109C
YIL147C
YJL002C
YJL011C
YJL117W
YJL140W
YJL151C
YJL196C
YJR010C-A
YJR015W
YJR063W
YJR065C
YJR076C
YJR117W
YKL008C
YKL013C
YKL065C
YKL110C
YKL129C
YKL144C
YKL154W
YKL196C
YKL212W
YKR025W
YLL011W
YLL021W
YLL023C
YLL028W
YLL061W
YLR004C
YLR026C
YLR034C
YLR078C
YLR093C
YLR268W
YLR314C
YLR319C
YLR337C
YLR362W
YLR370C
YLR372W
YLR384C
YML012W
YML048W
YML067C
YML075C
YML123C
YMR058W
YMR109W
YMR149W
YMR197C
YMR215W
YMR312W
YNL041C
YNL094W
YNL101W
YNL113W
YNL130C
YNL151C
YNL166C
YNL243W
YNL271C
YNL287W
YNR003C
YNR035C
YOL005C
YOL018C
YOR016C
YOR085W
YOR103C
YOR106W
YOR116C
YOR151C
YOR181W
YOR207C
YOR210W
YOR224C
YOR284W
YOR341W
YPL010W
YPL085W
YPL086C
YPL101W
YPL140C
YPL227C
YPL246C
YPL264C
YPL274W
YPR010C
YPR028W
YPR093C
YPR110C
YPR156C
YPR181C
YPR187W
YPR190C
YPR198W
Complex 855	26	1	From subnetworks: 36
YBR154C
YDL140C
YDL150W
YDR045C
YDR404C
YGL070C
YGR186W
YGR200C
YIL021W
YJL140W
YKL110C
YKL144C
YLR384C
YMR312W
YNL151C
YNR003C
YOL005C
YOR116C
YOR151C
YOR207C
YOR224C
YPL086C
YPL101W
YPR093C
YPR187W
YPR190C
Complex 856	8	1	From subnetworks: 36
YBR135W
YBR160W
YDR130C
YER032W
YGL116W
YKR077W
YPR119W
YPR120C
Complex 857	7	1	From subnetworks: 36
YDR016C
YDR201W
YGL061C
YGR113W
YKL052C
YKR037C
YKR083C
Complex 858	89	1	From subnetworks: 36
YAL016W
YBL035C
YBL039C
YBL041W
YBL099W
YBR087W
YBR088C
YBR272C
YCL018W
YDL007W
YDL020C
YDL097C
YDL134C
YDL147W
YDL188C
YDL190C
YDR004W
YDR298C
YDR377W
YDR394W
YDR427W
YEL037C
YEL056W
YER012W
YER021W
YER094C
YER171W
YER173W
YFL016C
YFR004W
YFR010W
YFR050C
YFR052W
YGL004C
YGL011C
YGL048C
YGL190C
YGR135W
YGR161C
YGR232W
YGR240C
YGR253C
YGR254W
YGR262C
YHL030W
YHR027C
YHR191C
YHR200W
YIR008C
YJL001W
YJL008C
YJL130C
YJR045C
YJR068W
YJR121W
YKL016C
YKL117W
YKL145W
YLL022C
YLR180W
YLR259C
YLR421C
YML081C-A
YML092C
YMR078C
YMR186W
YMR205C
YMR276W
YMR314W
YNL064C
YNL102W
YNL290W
YOL038W
YOL094C
YOR027W
YOR117W
YOR144C
YOR157C
YOR217W
YOR259C
YOR261C
YOR362C
YPL001W
YPL078C
YPL144W
YPL240C
YPR020W
YPR103W
YPR108W
Complex 859	22	1	From subnetworks: 36
YAL041W
YBR103W
YBR200W
YCR033W
YDR155C
YDR309C
YER114C
YGL233W
YGR152C
YHL007C
YHR061C
YIL112W
YKL082C
YKR029C
YKR101W
YLR229C
YML109W
YMR273C
YNL298W
YOL068C
YOR127W
YPL161C
Complex 860	77	1	From subnetworks: 36
YAL011W
YAL021C
YBL093C
YBR010W
YBR081C
YBR193C
YBR198C
YBR231C
YBR253W
YCL010C
YCR042C
YCR081W
YCR093W
YDL005C
YDL165W
YDR145W
YDR146C
YDR167W
YDR176W
YDR190C
YDR216W
YDR224C
YDR225W
YDR308C
YDR334W
YDR359C
YDR443C
YDR485C
YEL009C
YER022W
YER068W
YER148W
YFL039C
YGL112C
YGL151W
YGR002C
YGR092W
YGR134W
YGR252W
YGR274C
YHR041C
YHR058C
YHR090C
YHR099W
YHR179W
YIL038C
YJL081C
YKL028W
YKR036C
YKR062W
YLR055C
YLR071C
YLR399C
YML015C
YML041C
YML098W
YMR005W
YMR112C
YMR236W
YNL030W
YNL107W
YNL236W
YNL288W
YNR010W
YNR052C
YOL012C
YOL051W
YOL135C
YOR174W
YOR244W
YPL011C
YPL042C
YPL235W
YPL254W
YPR023C
YPR070W
YPR072W
Complex 861	53	1	From subnetworks: 36
YAR002W
YBL032W
YBR196C
YCL037C
YDL116W
YDL207W
YDR002W
YDR211W
YDR335W
YDR395W
YER009W
YER025W
YER165W
YFR002W
YGL049C
YGL092W
YGL097W
YGL100W
YGL172W
YGR083C
YGR119C
YGR162W
YHL034C
YIL063C
YIL115C
YIR001C
YJL041W
YJL057C
YJL138C
YJR007W
YJR042W
YJR074W
YKL057C
YKL068W
YKR026C
YKR082W
YLR044C
YLR178C
YLR208W
YLR291C
YLR293C
YLR335W
YLR347C
YML103C
YMR047C
YMR129W
YMR255W
YNL189W
YOL139C
YOR046C
YOR185C
YOR260W
YPL237W
Complex 862	154	1	From subnetworks: 36
YAL007C
YAL015C
YAR002C-A
YAR027W
YBL007C
YBL050W
YBR036C
YBR055C
YBR106W
YBR110W
YBR159W
YBR183W
YBR234C
YBR283C
YBR290W
YCL024W
YCL025C
YCR002C
YCR009C
YCR024C-A
YCR034W
YCR088W
YDL015C
YDL017W
YDL029W
YDL047W
YDL054C
YDL059C
YDL145C
YDL195W
YDL200C
YDL212W
YDL225W
YDL232W
YDR143C
YDR189W
YDR238C
YDR276C
YDR297W
YDR307W
YDR331W
YDR388W
YDR468C
YDR507C
YEL002C
YEL017C-A
YEL027W
YEL063C
YFL041W
YFL048C
YFR024C-A
YFR040W
YFR051C
YGL022W
YGL051W
YGL095C
YGL137W
YGL200C
YGL223C
YGL226C-A
YGR060W
YGR120C
YGR260W
YGR284C
YGR289C
YHR016C
YHR026W
YHR030C
YHR107C
YHR110W
YHR123W
YHR133C
YHR142W
YIL004C
YIL016W
YIL062C
YIL076W
YIL109C
YIL147C
YJL002C
YJL020C
YJL117W
YJL151C
YJL196C
YJR010C-A
YJR015W
YJR063W
YJR065C
YJR076C
YJR117W
YKL008C
YKL013C
YKL065C
YKL129C
YKL154W
YKL196C
YKL212W
YLL011W
YLL021W
YLL023C
YLL028W
YLL061W
YLR004C
YLR026C
YLR034C
YLR078C
YLR093C
YLR268W
YLR314C
YLR319C
YLR337C
YLR343W
YLR362W
YLR370C
YLR372W
YML012W
YML048W
YML067C
YML075C
YML123C
YMR058W
YMR109W
YMR149W
YMR197C
YMR215W
YNL041C
YNL094W
YNL101W
YNL113W
YNL130C
YNL166C
YNL243W
YNL271C
YNL287W
YNR035C
YOL018C
YOR016C
YOR085W
YOR103C
YOR181W
YOR341W
YPL010W
YPL085W
YPL140C
YPL227C
YPL246C
YPL264C
YPL274W
YPR010C
YPR028W
YPR110C
YPR156C
YPR181C
YPR198W
Complex 863	40	1	From subnetworks: 36
YBR142W
YBR267W
YCR072C
YDL031W
YDR060W
YDR101C
YDR496C
YER006W
YER126C
YGL099W
YGL111W
YGR245C
YHR052W
YHR066W
YHR088W
YHR089C
YHR170W
YHR197W
YKL009W
YKL014C
YKL172W
YKR081C
YLL008W
YLR074C
YLR175W
YMR049C
YMR290C
YNL002C
YNL061W
YNL110C
YNL124W
YNL175C
YNL182C
YNR053C
YOL077C
YOR272W
YPL043W
YPL093W
YPL211W
YPR016C
Complex 864	23	1	From subnetworks: 36
YBL014C
YBL090W
YBR146W
YBR251W
YDR036C
YDR041W
YDR175C
YDR337W
YDR347W
YGL129C
YGR084C
YGR215W
YHL004W
YIL093C
YJR101W
YJR113C
YKL155C
YMR188C
YNL137C
YNL306W
YOR158W
YOR243C
YPL118W
Complex 865	52	1	From subnetworks: 36
YBL026W
YBR094W
YBR119W
YCR077C
YDL030W
YDL160C
YDR235W
YDR378C
YDR416W
YDR473C
YEL015W
YER029C
YER112W
YER146W
YER172C
YFL017W-A
YGL120C
YGL128C
YGR013W
YGR074W
YGR091W
YHR086W
YHR165C
YJL124C
YJR022W
YJR050W
YKL012W
YKL173W
YLL036C
YLR147C
YLR264W
YLR298C
YLR438C-A
YML046W
YML049C
YMR125W
YMR213W
YMR240C
YMR288W
YNL118C
YNL147W
YNL251C
YOL149W
YOR159C
YOR308C
YOR320C
YPL178W
YPL190C
YPR082C
YPR101W
YPR132W
YPR182W
