# Supplementary material for: Towards the identification of protein complexes and functional modules by integrating PPI network and gene expression data
Source: BMC Bioinformatics. 2012 May 23;13:109. doi: 10.1186/1471-2105-13-109 (PMC3434013; doi:10.1186/1471-2105-13-109)
Supplement: Addtional file 2 — A supplemental table with the standard names and systematic names paired. Additional file 2 provides a supplement table with standard names and systematic names paired for Table 1, Figure 5 and Figure 12. [file 1471-2105-13-109-S2.txt]

For Fig.5.
YOL069W	NUF2
YJR112W	NNF1
YFL008W	SMC1
YDR150W	NUM1
YDR201W	SPC19
YEL043W	YEL043W
YDR295C	HDA2
YJL074C	SMC3
YFR031C	SMC2
YDL074C	BRE1
YPR141C	KAR3
YIL026C	IRR1
YDL003W	MCD1
YDR180W	SCC2
YMR001C	CDC5
YER147C	SCC4
YIL144W	TID3
YOL115W	PAP2
YDR016C	DAD1
YKR037C	SPC34
YGR113W	DAM1
YPL209C	IPL1
YBR156C	SLI15
YKR083C	DAD2
YGL061C	DUO1
YKL052C	ASK1
YFR027W	ECO1
YMR117C	SPC24
YNL250W	RAD50
YPL124W	SPC29
YKL042W	SPC42
YNL225C	CNM67
YOR373W	NUD1
YPL255W	BBP1
YDL239C	ADY3
YIL079C	AIR1
YDR480W	DIG2
YPL049C	DIG1
YHR084W	STE12
YBR083W	TEC1
YMR127C	SAS2
YDR181C	SAS4
YOR213C	SAS5
YJL115W	ASF1
YPR018W	RLF2
YGR180C	RNR4
YJL026W	RNR2
YOR229W	WTM2
YOR230W	WTM1
YML102W	CAC2
YBR195C	MSI1
For Fig.10.
YDR224C	HTB1
YCR042C	TAF2
YML098W	TAF13
YCR093W	CDC39
YDR443C	SSN2
YNL107W	YAF9
YBR253W	SRB6
YDL165W	CDC36
YNL236W	SIN4
YER148W	SPT15
YGR274C	TAF1
YHR090C	YNG2
YDR176W	NGG1
YGR252W	GCN5
YAL011W	SWC3
YAL021C	CCR4
YGR002C	SWC4
YPL254W	HFI1
YBR193C	MED8
YPR070W	MED1
YNL025C	SSN8
YBR198C	TAF5
YGR092W	DBF2
YGL151W	NUT1
YGR134W	CAF130
YOR244W	ESA1
YLR442C	SIR3
YDR334W	SWR1
YBR231C	SWC5
YIL038C	NOT3
YML015C	TAF11
YNL102W	POL1
YOL135C	MED7
YHR041C	SRB2
YMR227C	TAF7
YGL025C	PGD1
YDR359C	EAF1
YBR010W	HHT1
YPL042C	SSN3
YPL248C	GAL4
YBL035C	POL12
YOL012C	HTZ1
YFL024C	EPL1
YHR099W	TRA1
YDR392W	SPT3
YBL093C	ROX3
YNR052C	POP2
YLR399C	BDF1
YNL288W	CAF40
YCR081W	SRB8
YDR225W	HTA1
YMR236W	TAF9
YOL148C	SPT20
YLR071C	RGR1
YIR008C	PRI1
YDR216W	ADR1
YER022W	SRB4
YGL112C	TAF6
YDR146C	SWI5
YMR284W	YKU70
YFL039C	ACT1
YDR485C	VPS72
YPL235W	RVB2
YEL009C	GCN4
YOR140W	SFL1
YHR058C	MED6
YDR145W	TAF12
YJL081C	ARP4
YPR072W	NOT5
YOL051W	GAL11
YMR005W	TAF4
YBR081C	SPT7
YHR179W	OYE2
YPR023C	EAF3
YKL028W	TFA1
YDR167W	TAF10
YOR174W	MED4
YNL030W	HHF2
YLR055C	SPT8
YPL011C	TAF3
YER068W	MOT2
YKR062W	TFA2
YLL050C	COF1
YOR217W	RFC1
YDR227W	SIR4
YDR190C	RVB1
YML041C	VPS71
YMR112C	MED11
YNR010W	CSE2
YDL005C	MED2
YCL010C	SGF29
YDR308C	SRB7
YKR036C	CAF4
For Table.1
YJL053W	PEP8
YOR132W	VPS17
YHR012W	VPS29
YJL154C	VPS35
YOR069W	VPS5
YJR005W	APL1
YBL037W	APL3
YOL062C	APM4
YJR058C	APS2
YMR025W	CSI1
YJR084W	CSN12
YDR179C	CSN9
YIL071C	PCI8
YDL216C	RRI1
YOL117W	RRI2
YML121W	GTR1
YGR163W	GTR2
YKL143W	LTV1
YKR007W	MEH1
YBR077C	SLM4
YPL049C	DIG1
YDR480W	DIG2
YHR084W	STE12
YMR127C	SAS2
YDR181C	SAS4
YOR213C	SAS5
YMR078C	CTF18
YHR191C	CTF8
YCL016C	DCC1
YJR068W	RFC2
YNL290W	RFC3
YOL094C	RFC4
YBR087W	RFC5
YJL085W	EXO70
YBR102C	EXO84
YLR166C	SEC10
YGL233W	SEC15
YER008C	SEC3
YDR166C	SEC5
YIL068C	SEC6
YPR055W	SEC8
YNL232W	CSL4
YOL021C	DIS3
YGR158C	MTR3
YHR069C	RRP4
YOL142W	RRP40
YDL111C	RRP42
YCR035C	RRP43
YDR280W	RRP45
YGR095C	RRP46
YGR195W	SKI6
YKR068C	BET3
YML077W	BET5
YDR108W	GSG1
YGR166W	KRE11
YDR407C	TRS120
YMR218C	TRS130
YBR254C	TRS20
YDR246W	TRS23
YDR472W	TRS31
YOR115C	TRS33
YNL172W	APC1
YDL008W	APC11
YLR127C	APC2
YDR118W	APC4
YOR249C	APC5
YLR102C	APC9
YKL022C	CDC16
YHR166C	CDC23
YFR036W	CDC26
YBL084C	CDC27
YGL240W	DOC1
