# Supplementary material for: Towards the identification of protein complexes and functional modules by integrating PPI network and gene expression data
Source: BMC Bioinformatics. 2012 May 23;13:109. doi: 10.1186/1471-2105-13-109 (PMC3434013; doi:10.1186/1471-2105-13-109)
Supplement: Addtional file 3 — The matched results of the identified protein complexes of HC-PIN and TSN-PCD with known complexes. Additional file 3 provides the results of the complexes predicted by HC-PIN and TSN-PCD matched with the known complexes, respectively. [file 1471-2105-13-109-S3.xls]

## Sheet: static
HC-PIN				TSN-PCD
Known Complex	#Pc	OS		Known Complex	#Pc	OS
Complex1	85	1		Complex1	177	1
Complex2	1	1		Complex2	2	1
Complex6	122	0.272727		Complex6	342	0.375
Complex7	79	0.0238095		Complex7	380	0.05
Complex8	97	0.111111		Complex8	128	0.111111
Complex9	71	0.190476		Complex9	444	0.666667
Complex10	124	0.0357143		Complex10	257	0.666667
Complex11	113	0.166667		Complex11	83	0.166667
Complex13	38	0.5		Complex13	25	0.666667
Complex14	38	0.5		Complex14	25	0.666667
Complex15	1	0.0833333		Complex15	2	0.0833333
Complex16	50	0.0771605		Complex16	516	0.0757576
Complex17	50	0.226852		Complex17	641	0.209302
Complex19	89	0.166667		Complex18	249	0.333333
Complex20	107	1		Complex19	62	0.5
Complex21	109	0.75		Complex20	75	1
Complex22	75	0.0451022		Complex21	77	1
Complex23	75	0.00387597		Complex22	500	0.0700986
Complex24	69	0.833333		Complex23	640	0.222222
Complex25	15	0.5		Complex24	595	0.736364
Complex26	42	0.321429		Complex25	31	0.666667
Complex28	56	0.0625		Complex26	365	0.03125
Complex29	31	0.333333		Complex29	155	0.142857
Complex31	95	1		Complex31	65	1
Complex32	53	0.0775862		Complex32	707	0.129032
Complex33	10	0.4		Complex33	353	0.4
Complex34	53	0.206897		Complex34	511	0.222222
Complex35	5	0.5		Complex35	694	0.5
Complex36	59	0.2		Complex36	554	0.0408163
Complex37	25	0.666667		Complex37	16	0.666667
Complex38	96	0.666667		Complex38	66	0.666667
Complex39	90	0.857143		Complex39	281	0.833333
Complex41	28	0.333333		Complex40	378	0.45
Complex42	110	0.416667		Complex41	382	0.444444
Complex43	110	0.1875		Complex42	735	0.416667
Complex44	104	1		Complex43	709	0.75
Complex47	108	0.133333		Complex47	76	0.1
Complex48	134	0.030303		Complex49	513	0.5
Complex49	114	0.388889		Complex50	538	0.0842105
Complex50	124	0.0160714		Complex52	365	0.625
Complex52	79	0.238095		Complex53	15	0.0476191
Complex55	8	0.272727		Complex55	479	0.3
Complex57	45	0.333333		Complex56	779	0.166667
Complex58	45	0.555556		Complex57	523	0.375
Complex59	22	0.0395062		Complex58	523	0.625
Complex60	123	0.00219298		Complex59	14	0.0493827
Complex61	78	0.00757576		Complex60	109	0.0233918
Complex62	30	0.214286		Complex61	255	0.00757576
Complex65	29	0.0123457		Complex62	362	0.214286
Complex66	4	0.266667		Complex64	32	0.111111
Complex68	103	0.142857		Complex65	102	0.130435
Complex69	76	0.111111		Complex66	5	0.266667
Complex70	76	0.166667		Complex67	238	0.75
Complex71	129	0.0215054		Complex68	268	0.166667
Complex72	124	0.00446429		Complex69	453	0.266667
Complex73	39	0.0833333		Complex70	339	0.166667
Complex74	28	0.125		Complex71	6	0.166667
Complex75	7	0.666667		Complex72	530	0.0454545
Complex76	7	0.166667		Complex73	218	1
Complex79	26	0.666667		Complex74	838	0.166667
Complex80	102	0.666667		Complex75	410	0.666667
Complex81	0	0.666667		Complex76	410	0.166667
Complex82	42	0.0476191		Complex79	158	0.75
Complex86	62	0.666667		Complex80	184	0.666667
Complex88	75	0.00193798		Complex81	1	0.666667
Complex89	75	0.0551249		Complex82	170	0.75
Complex90	125	0.5		Complex83	170	0.75
Complex91	75	0.00387597		Complex84	170	0.333333
Complex92	3	1		Complex86	303	0.333333
Complex93	120	0.25		Complex87	308	0.00326797
Complex94	71	0.0119048		Complex88	584	0.75
Complex96	7	0.0333333		Complex89	500	0.085676
Complex97	57	0.0277778		Complex90	89	0.5
Complex98	86	0.666667		Complex91	500	0.0060241
Complex99	50	0.0740741		Complex92	408	0.818182
Complex100	129	0.0245776		Complex93	468	0.4
Complex101	24	0.0666667		Complex94	7	0.0833333
Complex102	81	0.0676692		Complex95	57	0.166667
Complex103	8	0.0227273		Complex96	522	0.18
Complex104	44	0.0952381		Complex97	38	0.0416667
Complex105	44	0.0416667		Complex98	60	0.666667
Complex108	70	0.595238		Complex99	594	0.0740741
Complex109	8	0.454545		Complex100	355	0.0503018
Complex111	69	0.0277778		Complex101	359	0.125
Complex113	75	0.00193798		Complex102	197	0.257143
Complex114	79	0.31746		Complex103	373	0.25
Complex116	47	0.153846		Complex104	416	0.0952381
Complex117	11	0.428571		Complex105	696	0.166667
Complex118	116	0.666667		Complex108	79	0.734694
Complex119	75	0.0474806		Complex109	107	0.833333
Complex120	72	0.6		Complex111	173	0.0476191
Complex121	72	0.4		Complex113	308	0.00980392
Complex122	75	0.00387597		Complex114	380	0.54
Complex123	75	0.0155039		Complex115	279	0.666667
Complex124	101	0.025		Complex116	711	0.153846
Complex125	101	0.025		Complex117	798	0.5
Complex126	18	0.333333		Complex118	401	0.8
Complex127	120	0.5		Complex119	544	0.408333
Complex128	129	0.0645161		Complex120	45	0.75
Complex129	35	0.166667		Complex121	45	0.125
Complex130	42	0.190476		Complex122	383	0.0714286
Complex131	42	0.190476		Complex123	383	0.285714
Complex132	56	0.151235		Complex124	458	0.0625
Complex135	91	0.148148		Complex125	544	0.075
Complex136	21	0.166667		Complex127	94	0.333333
Complex137	31	0.833333		Complex128	381	0.595238
Complex138	91	0.166667		Complex129	22	0.166667
Complex139	53	0.129973		Complex130	58	0.266667
Complex143	66	0.268254		Complex131	58	0.0666667
Complex144	66	0.338624		Complex132	857	0.777778
Complex145	123	0.25		Complex135	155	0.0714286
Complex146	58	0.3		Complex136	519	0.166667
Complex148	133	0.0842105		Complex137	155	0.357143
Complex149	90	0.642857		Complex138	155	0.142857
Complex150	90	0.4375		Complex139	222	0.133056
Complex151	90	0.257143		Complex142	211	0.0833333
Complex153	105	0.75		Complex143	554	0.266667
Complex156	130	0.0142857		Complex144	554	0.327664
Complex157	122	0.0909091		Complex145	690	0.4
Complex158	124	0.0357143		Complex146	37	0.3
Complex159	124	0.0267857		Complex148	256	0.106667
Complex160	81	0.368421		Complex149	281	0.625
Complex162	124	0.0267857		Complex150	385	0.375
Complex165	129	0.00358423		Complex151	281	0.25
Complex166	129	0.119474		Complex153	432	0.75
Complex167	129	0.0322581		Complex156	87	0.0952381
Complex168	129	0.00537634		Complex157	562	0.333333
Complex169	124	0.0182292		Complex158	621	0.210526
Complex170	115	0.272727		Complex159	621	0.157895
Complex171	31	0.0128205		Complex160	241	0.538462
Complex172	79	0.190476		Complex162	136	0.0666667
Complex173	79	0.107143		Complex165	483	0.0555556
Complex174	17	0.0740741		Complex166	865	0.0902778
Complex175	65	0.1		Complex167	483	0.222222
Complex176	17	0.462963		Complex168	390	0.166667
Complex177	19	0.6		Complex169	807	0.0434028
Complex178	56	0.115741		Complex170	84	0.272727
Complex179	56	0.0555556		Complex171	155	0.00549451
Complex180	56	0.0769231		Complex172	365	0.5
Complex181	56	0.0496032		Complex173	365	0.28125
Complex182	39	0.05		Complex174	792	0.222222
Complex183	103	0.5		Complex175	744	0.1
Complex184	13	0.0555556		Complex176	13	0.462963
Complex185	13	0.148148		Complex177	260	0.05
Complex187	13	0.333333		Complex178	441	0.378788
Complex188	126	0.222222		Complex179	451	0.333333
Complex190	78	0.025641		Complex180	664	0.246154
Complex191	127	0.0108696		Complex181	167	0.0952381
Complex192	127	0.56101		Complex183	239	0.538462
Complex193	127	0.0108696		Complex184	527	0.1
Complex195	29	0.230769		Complex185	357	0.0784314
Complex196	50	0.198413		Complex187	815	0.190476
Complex197	50	0.154321		Complex188	140	0.222222
Complex198	86	0.333333		Complex191	254	0.0625
Complex199	29	0.182336		Complex192	864	0.56101
Complex200	4	0.36		Complex193	318	0.0192308
Complex201	86	0.333333		Complex195	300	0.480769
Complex202	76	0.166667		Complex196	552	0.641604
Complex204	106	0.0666667		Complex197	800	0.297619
Complex205	50	0.037037		Complex198	60	0.333333
Complex206	50	0.0592593		Complex199	855	0.239645
Complex208	50	0.0925926		Complex200	473	0.45
Complex209	33	0.581818		Complex201	60	0.333333
Complex210	50	0.00617284		Complex202	339	0.166667
Complex211	50	0.115385		Complex203	838	0.444444
Complex212	11	0.142857		Complex204	74	0.0666667
Complex213	75	0.00258398		Complex205	587	0.0526316
Complex214	56	0.00925926		Complex206	587	0.0473684
Complex215	50	0.0592593		Complex208	59	0.178571
Complex216	105	0.0625		Complex209	657	0.581818
Complex217	75	0.0155039		Complex210	32	0.0185185
Complex218	126	0.266667		Complex211	800	0.222527
Complex219	129	0.0143369		Complex212	171	0.166667
Complex220	70	0.75		Complex213	308	0.0130719
Complex221	75	0.00258398		Complex214	631	0.266667
Complex222	56	0.00925926		Complex215	272	0.0545455
Complex226	120	0.0625		Complex216	324	0.0909091
Complex227	129	0.0752688		Complex217	500	0.0060241
Complex229	124	0.00446429		Complex218	140	0.266667
Complex230	75	0.00387597		Complex219	326	0.333333
Complex231	66	0.287415		Complex220	79	0.875
Complex233	29	0.25		Complex221	500	0.00401606
Complex235	4	0.3		Complex222	395	0.0833333
Complex236	33	0.0909091		Complex226	190	0.0625
Complex237	76	0.0833333		Complex227	381	0.734694
Complex240	0	1		Complex229	538	0.0526316
Complex243	79	0.296703		Complex230	500	0.0060241
Complex244	9	0.1		Complex231	554	0.285714
Complex246	82	0.571429		Complex233	300	0.520833
Complex247	50	0.00925926		Complex234	57	0.111111
Complex248	110	0.416667		Complex235	473	0.375
Complex249	124	0.00446429		Complex236	612	0.1
Complex250	73	0.75		Complex237	339	0.0833333
Complex251	129	0.00537634		Complex240	1	1
Complex252	61	0.05		Complex242	838	0.166667
Complex259	115	0.75		Complex243	380	0.492308
Complex260	82	0.285714		Complex244	787	0.4
Complex261	124	0.0200893		Complex246	442	0.75
Complex262	129	0.184844		Complex247	59	0.0178571
Complex263	124	0.0178571		Complex248	735	0.416667
Complex264	43	0.75		Complex249	290	0.0142857
Complex266	129	0.0860215		Complex250	46	0.75
Complex268	117	0.111111		Complex251	355	0.00704225
Complex270	36	0.666667		Complex252	562	0.166667
Complex271	124	0.133929		Complex259	84	0.75
Complex275	17	0.148148		Complex261	136	0.05
Complex277	101	0.266667		Complex262	842	0.238095
Complex278	2	1		Complex263	369	0.0869565
Complex279	133	0.0175439		Complex264	302	1
Complex281	50	0.296296		Complex266	842	0.136111
Complex282	117	0.0833333		Complex268	543	0.111111
Complex284	92	0.25		Complex269	373	0.5
Complex285	33	0.613636		Complex270	157	0.166667
Complex287	13	0.148148		Complex271	665	0.714286
Complex289	105	1		Complex272	6	0.444444
Complex290	103	0.367347		Complex273	230	0.333333
Complex293	116	0.833333		Complex275	352	0.190476
Complex295	50	0.00925926		Complex277	393	0.444444
Complex296	39	0.0625		Complex278	3	1
Complex297	49	1		Complex279	805	0.0714286
Complex299	129	0.00537634		Complex281	552	0.682105
Complex300	123	0.166667		Complex282	543	0.0833333
Complex301	110	0.416667		Complex284	697	0.4
Complex302	101	0.0666667		Complex285	657	0.613636
Complex303	79	0.107143		Complex286	353	0.0666667
Complex304	31	0.666667		Complex287	815	0.190476
Complex305	93	0.4		Complex288	341	0.1
Complex306	72	1		Complex289	432	1
Complex307	75	0.0155039		Complex290	702	0.446429
Complex308	15	0.75		Complex293	188	0.833333
Complex310	7	0.166667		Complex295	32	0.0277778
Complex311	124	0.00446429		Complex297	370	1
Complex312	129	0.110599		Complex299	842	0.0444444
Complex313	34	0.125		Complex300	690	0.266667
Complex314	34	0.5		Complex301	735	0.416667
Complex315	24	0.2		Complex302	393	0.111111
Complex318	121	0.444444		Complex303	365	0.28125
Complex319	56	0.0555556		Complex304	155	0.285714
Complex320	71	0.0238095		Complex305	63	0.4
Complex323	81	0.0175439		Complex306	45	0.8
Complex324	79	0.142857		Complex307	402	0.375
Complex325	29	0.222222		Complex308	110	0.75
Complex328	130	0.4		Complex310	410	0.166667
Complex329	42	0.142857		Complex311	329	0.05
Complex331	56	0.0634921		Complex312	842	0.15873
Complex332	111	0.266667		Complex315	292	0.0625
Complex333	131	0.25		Complex318	135	0.25
Complex335	88	0.1		Complex319	144	0.666667
Complex336	100	0.133333		Complex320	228	0.0714286
Complex339	66	0.031746		Complex323	459	0.0888889
Complex342	129	0.259601		Complex324	585	0.2
Complex345	36	0.111111		Complex325	449	0.173611
Complex346	68	0.166667		Complex326	263	0.0117647
Complex348	32	0.0625		Complex329	58	0.05
Complex349	69	0.0416667		Complex331	664	0.457143
Complex350	29	0.313725		Complex332	80	0.266667
Complex351	32	0.25		Complex333	92	0.25
Complex353	110	0.428571		Complex334	279	1
Complex355	5	0.0833333		Complex335	698	0.5
Complex356	124	0.00178571		Complex336	653	0.190476
Complex357	129	0.00537634		Complex339	498	0.0405405
Complex358	103	0.0357143		Complex341	106	0.666667
Complex359	75	0.00387597		Complex342	842	0.31746
Complex361	19	0.75		Complex344	838	0.166667
Complex362	75	0.00387597		Complex345	157	0.111111
Complex366	122	0.121212		Complex348	156	0.4
Complex367	63	0.444444		Complex349	173	0.0714286
Complex368	24	0.0333333		Complex350	361	0.338824
Complex370	67	0.285714		Complex351	363	0.25
Complex371	124	0.00446429		Complex353	735	0.297619
Complex373	50	0.166667		Complex355	694	0.0833333
Complex374	75	0.00155039		Complex356	461	0.05
Complex378	128	0.5		Complex357	355	0.028169
Complex379	11	0.583333		Complex358	268	0.0416667
Complex380	129	0.0860215		Complex359	500	0.0060241
Complex381	32	0.446429		Complex361	260	0.0625
Complex382	92	0.5		Complex362	500	0.0060241
Complex383	56	0.00694444		Complex363	106	0.166667
Complex384	21	0.0555556		Complex365	280	0.1
Complex385	56	0.136111		Complex366	562	0.444444
Complex386	83	0.28125		Complex367	41	0.444444
Complex388	17	0.0555556		Complex368	387	0.272727
Complex391	66	0.00476191		Complex370	635	0.666667
Complex392	10	0.266667		Complex371	621	0.0263158
Complex393	17	0.333333		Complex373	59	0.321429
Complex394	76	0.0666667		Complex374	501	0.266667
Complex395	86	0.3		Complex379	399	0.583333
Complex397	124	0.00446429		Complex380	326	0.222222
Complex398	129	0.00358423		Complex381	450	0.457143
Complex400	50	0.149383		Complex382	202	0.408333
Complex402	124	0.0178571		Complex383	696	0.0833333
Complex404	124	0.00510204		Complex384	519	0.0555556
Complex406	56	0.0888889		Complex385	857	0.7
Complex407	80	0.0104167		Complex386	586	0.765625
Complex408	51	0.666667		Complex387	291	0.0384615
Complex409	75	0.00387597		Complex388	352	0.0714286
Complex411	124	0.00446429		Complex391	554	0.00408163
Complex414	75	0.00193798		Complex392	553	0.428571
Complex415	103	0.0357143		Complex393	352	0.428571
Complex417	81	0.631579		Complex394	339	0.0666667
Complex419	129	0.016129		Complex395	60	0.3
Complex421	47	0.47929		Complex397	490	0.0119048
Complex422	122	0.272727		Complex398	293	0.00462963
Complex423	56	0.0138889		Complex400	800	0.288095
Complex424	75	0.0474806		Complex402	490	0.0476191
Complex425	80	0.291667		Complex404	766	0.0357143
Complex427	47	0.213018		Complex406	712	0.3
Complex428	3	0.733333		Complex407	15	0.321429
Complex429	57	0.0833333		Complex409	500	0.0060241
Complex430	129	0.00358423		Complex410	838	0.666667
Complex432	123	0.0625		Complex411	461	0.125
Complex433	71	0.0238095		Complex412	15	0.0714286
Complex434	27	0.8		Complex413	193	0.266667
Complex435	11	0.257143		Complex414	308	0.00980392
Complex436	98	0.444444		Complex415	702	0.0625
Complex437	63	0.6		Complex416	27	0.166667
Complex439	81	0.526316		Complex417	278	0.857143
Complex440	133	0.151703		Complex418	230	0.666667
Complex441	124	0.0372024		Complex419	326	0.166667
Complex444	54	0.333333		Complex421	711	0.378698
Complex446	54	0.5		Complex422	404	1
Complex447	66	0.031746		Complex424	544	0.408333
Complex449	120	0.520833		Complex425	797	0.734694
Complex450	71	0.015873		Complex427	397	0.404682
Complex451	103	0.223214		Complex428	408	0.6
Complex452	8	0.378788		Complex429	38	0.125
Complex455	50	0.181481		Complex430	355	0.00469484
Complex457	129	0.0658602		Complex432	690	0.1
Complex458	121	0.148148		Complex433	228	0.0714286
Complex461	79	0.296703		Complex434	204	0.8
Complex464	123	0.25		Complex435	171	0.3
Complex466	56	0.0138889		Complex436	312	0.666667
Complex467	56	0.00555556		Complex437	41	0.6
Complex468	64	0.5		Complex438	522	0.4
Complex471	77	0.375		Complex439	278	0.714286
Complex474	16	0.166667		Complex440	784	0.122549
Complex475	58	0.214286		Complex441	655	0.462963
Complex476	56	0.00925926		Complex444	36	0.444444
Complex477	129	0.00537634		Complex445	411	0.181818
Complex478	50	0.156863		Complex446	113	0.5
Complex480	100	0.3		Complex447	554	0.0272109
Complex481	75	0.00387597		Complex449	94	0.5
Complex482	121	0.0555556		Complex450	569	0.0222222
Complex483	133	0.105263		Complex451	419	0.260417
Complex484	133	0.0263158		Complex452	107	0.694444
Complex485	75	0.00129199		Complex454	634	0.00833333
Complex487	102	0.166667		Complex455	641	0.167442
Complex490	18	0.0625		Complex457	483	0.520833
Complex492	75	0.00387597		Complex458	86	0.266667
Complex493	133	0.0175439		Complex461	380	0.492308
Complex494	120	0.75		Complex462	634	0.00238095
Complex495	129	0.00537634		Complex464	346	0.333333
Complex497	66	0.390693		Complex465	106	0.166667
Complex499	17	0.0555556		Complex466	250	0.125
Complex500	80	0.0833333		Complex467	250	0.05
Complex502	71	0.0238095		Complex468	120	0.5
Complex503	17	0.333333		Complex471	53	0.375
Complex504	14	0.444444		Complex473	838	0.166667
Complex506	5	0.0416667		Complex474	348	0.166667
Complex507	91	0.190476		Complex475	37	0.214286
Complex508	124	0.0714286		Complex477	649	0.0192308
Complex509	124	0.0372024		Complex478	641	0.136799
Complex510	80	0.125		Complex479	856	0.25
Complex511	129	0.00358423		Complex480	72	0.375
Complex512	124	0.0119048		Complex481	500	0.0060241
Complex513	127	0.0144928		Complex482	377	0.0833333
Complex514	130	0.133333		Complex483	324	0.0454545
Complex515	129	0.182796		Complex484	324	0.0454545
Complex517	56	0.0555556		Complex485	500	0.00200803
Complex518	65	0.833333		Complex487	184	0.166667
Complex519	66	0.0119048		Complex490	46	0.0625
Complex521	87	0.0833333		Complex492	500	0.0060241
Complex522	56	0.037037		Complex493	324	0.030303
Complex523	124	0.00446429		Complex494	468	0.533333
Complex524	71	0.0238095		Complex497	554	0.371057
Complex526	127	0.543478		Complex499	816	0.0625
Complex528	124	0.00892857		Complex500	203	0.666667
Complex529	111	0.111111		Complex502	228	0.0714286
Complex530	111	0.666667		Complex503	352	0.428571
Complex531	66	0.00793651		Complex504	298	0.444444
				Complex506	694	0.0416667
				Complex507	155	0.0918367
				Complex508	429	0.291667
				Complex509	807	0.173611
				Complex510	638	0.2
				Complex511	670	0.00680272
				Complex512	440	0.0333333
				Complex513	318	0.025641
				Complex514	155	0.107143
				Complex515	842	0.220915
				Complex517	451	0.0833333
				Complex518	744	0.833333
				Complex519	554	0.0102041
				Complex521	311	0.0833333
				Complex522	395	0.333333
				Complex523	792	0.166667
				Complex524	228	0.0714286
				Complex526	864	0.543478
				Complex527	538	0.00657895
				Complex528	655	0.111111
				Complex529	80	0.111111
				Complex530	80	0.666667
				Complex531	554	0.00680272
