# Supplementary material for: Towards the identification of protein complexes and functional modules by integrating PPI network and gene expression data
Source: BMC Bioinformatics. 2012 May 23;13:109. doi: 10.1186/1471-2105-13-109 (PMC3434013; doi:10.1186/1471-2105-13-109)
Supplement: Addtional file 4 — Functional modules identified by DFM-CIN. Additional file 4 provides the functional modules identified by the algorithm DFM-CIN. [file 1471-2105-13-109-S4.txt]

Module	1	3
YDR148C
YFL018C
YIL125W
Module	2	3
YER017C
YKR066C
YMR089C
Module	3	3
YLR438W
YGR010W
YLR328W
Module	4	3
YOL088C
YLR312C
YHR091C
Module	5	6
YKL113C
YML059C
YER178W
YGR193C
YDR430C
YBR221C
Module	6	3
YGR163W
YML121W
YKR007W
Module	7	4
YNL032W
YNL056W
YDR516C
YNL099C
Module	8	3
YKL104C
YDR127W
YER095W
Module	9	3
YFR016C
YIL034C
YKL007W
Module	10	3
YKL122C
YPR088C
YDL092W
Module	11	3
YNL154C
YER079W
YDR264C
Module	12	4
YDR120C
YEL017W
YIR038C
YGR121C
Module	13	6
YGL195W
YER100W
YDL143W
YDL052C
YFR009W
YDR170C
Module	14	3
YLR207W
YOL013C
YLR450W
Module	15	3
YGR072W
YMR080C
YHR077C
Module	16	5
YDR382W
YLR287C
YDL130W
YLR340W
YEL054C
Module	17	4
YOR132W
YHR012W
YJL053W
YJL154C
Module	18	4
YBR112C
YNL167C
YCR084C
YCR096C
Module	19	5
YGR047C
YBR123C
YGR246C
YOR110W
YNL039W
Module	20	5
YMR029C
YFL037W
YML085C
YLR238W
YDR200C
Module	21	4
YHR115C
YNL116W
YLR215C
YNL311C
Module	22	20
YOR270C
YOR332W
YKL080W
YJR033C
YDR328C
YLR079W
YOR057W
YDL132W
YDR202C
YMR054W
YBR127C
YDL185W
YPR036W
YHR060W
YGR020C
YDR054C
YLR224W
YFL009W
YJR090C
YEL051W
Module	23	4
YNL333W
YMR096W
YMR095C
YMR322C
Module	24	3
YJL006C
YKL139W
YML112W
Module	25	4
YMR077C
YPL002C
YLR417W
YJR102C
Module	26	3
YKL019W
YDL090C
YGL155W
Module	27	8
YBR125C
YPL153C
YER089C
YDR082W
YDR217C
YDR071C
YDL220C
YDR247W
Module	28	4
YJR058C
YOL062C
YJR005W
YBL037W
Module	29	6
YHR068W
YLR170C
YHL019C
YPL259C
YPR029C
YKL135C
Module	30	3
YBR057C
YCL055W
YGL192W
Module	31	3
YLR406C
YDR492W
YJR067C
Module	32	19
YBL068W
YJR094C
YDR074W
YMR261C
YER099C
YMR042W
YHL011C
YML099C
YOL070C
YMR043W
YOL061W
YGL241W
YBR126C
YML100W
YKL181W
YNL078W
YMR139W
YDR207C
YKR048C
Module	33	4
YMR036C
YPR191W
YLR090W
YBL045C
Module	34	4
YJL096W
YIL103W
YKL191W
YOL075C
Module	35	4
YDR097C
YML032C
YJL173C
YAR007C
Module	36	5
YDR460W
YLR373C
YDL108W
YDR508C
YPR025C
Module	37	19
YML062C
YDR138W
YDR162C
YNR031C
YKL214C
YPL169C
YDL006W
YOR358W
YDR381W
YMR022W
YDL043C
YDL013W
YLR006C
YGL237C
YDR277C
YJL128C
YDL084W
YBL021C
YCL011C
Module	38	6
YGR233C
YJL084C
YLR190W
YOL001W
YER059W
YIL050W
Module	39	4
YKR088C
YPR079W
YDR284C
YNL194C
Module	40	12
YFR053C
YJL172W
YOR027W
YPL065W
YCL008C
YKL117W
YJR045C
YIL148W
YMR186W
YGR254W
YPL240C
YDL126C
Module	41	4
YMR001C
YMR055C
YFR028C
YGL003C
Module	42	25
YLR398C
YHR024C
YOL142W
YBR109C
YGL106W
YHR069C
YGL213C
YOR326W
YHR081W
YDR280W
YNL232W
YHR120W
YGR095C
YJL109C
YCR035C
YKL130C
YLR163C
YHR023W
YDL111C
YOR076C
YBR130C
YOL021C
YGR158C
YAL029C
YGR195W
Module	43	4
YOR371C
YAL056W
YGL121C
YER020W
Module	44	10
YPL094C
YEL036C
YJL183W
YLR056W
YIL065C
YLR292C
YBR171W
YJR075W
YDR245W
YOR254C
Module	45	3
YIL160C
YHR160C
YGR239C
Module	46	12
YGL208W
YGL115W
YJL042W
YER177W
YJL089W
YDR028C
YER027C
YDR477W
YDR099W
YNL307C
YKL193C
YBR050C
Module	47	21
YFR037C
YLR357W
YKR001C
YBR049C
YLR176C
YDR045C
YDL002C
YBR245C
YIL126W
YPR190C
YBL002W
YOR304W
YLR321C
YER092W
YDR303C
YGL133W
YMR091C
YOR207C
YPL082C
YOR116C
YLR052W
Module	48	4
YMR199W
YHR084W
YPL049C
YDR480W
Module	49	4
YDR390C
YPR180W
YBR170C
YGR048W
Module	50	4
YPR175W
YDR121W
YNL262W
YBR278W
Module	51	8
YGL061C
YKL052C
YKR037C
YGR113W
YPL209C
YKR083C
YDR201W
YDR016C
Module	52	3
YPR137W
YHR199C
YNL323W
Module	53	3
YHR113W
YOL082W
YKL103C
Module	54	7
YOR178C
YER054C
YJL137C
YFR015C
YDR052C
YIL045W
YLR258W
Module	55	8
YMR231W
YLR396C
YAL002W
YDL077C
YPL045W
YLR248W
YDR080W
YGL124C
Module	56	4
YGL037C
YOL070C
YOR098C
YJR159W
Module	57	6
YNL037C
YDR212W
YIL142W
YOR136W
YBR072W
YDR142C
Module	58	6
YGL206C
YHR108W
YIL094C
YDR320C
YHR161C
YGR167W
Module	59	4
YDR027C
YJL029C
YLR262C
YDR484W
Module	60	9
YGL207W
YOR123C
YGR063C
YGL244W
YOL145C
YLR418C
YML010W
YBR279W
YML069W
Module	61	19
YML062C
YDR162C
YNR031C
YKL214C
YPL169C
YDL006W
YOR358W
YLR222C
YDR381W
YMR022W
YDL043C
YDL013W
YLR006C
YGL237C
YJL128C
YDR277C
YDL084W
YBL021C
YCL011C
Module	62	9
YBL084C
YNL172W
YOR249C
YLR102C
YDL008W
YHR166C
YDR118W
YKL022C
YFR036W
Module	63	3
YHR024C
YLR163C
YHR120W
Module	64	3
YAR008W
YLR105C
YPL083C
Module	65	17
YDL217C
YGR082W
YEL020W-A
YBR091C
YHR005C-A
YOR232W
YGL027C
YOR297C
YMR203W
YJL054W
YBL030C
YML054C
YNR017W
YPL063W
YNL131W
YIL022W
YJL143W
Module	66	7
YER008C
YBR102C
YPR055W
YGL233W
YLR166C
YDR166C
YIL068C
Module	67	4
YHR171W
YOR160W
YNR007C
YBL078C
Module	68	4
YOR027W
YKL117W
YMR186W
YPL240C
Module	69	4
YLR116W
YPL105C
YBR172C
YKL074C
Module	70	11
YDR181C
YML102W
YBR195C
YOR213C
YOR230W
YJL026W
YOR229W
YPR018W
YJL115W
YMR127C
YGR180C
Module	71	31
YJL069C
YGR090W
YOR056C
YPR034W
YBR289W
YDL060W
YHL025W
YER162C
YDR181C
YNR023W
YBL008W
YML102W
YER082C
YPL012W
YJL115W
YJL176C
YOR145C
YBR195C
YOR290C
YJL026W
YOR038C
YMR033W
YPL016W
YBR247C
YGR180C
YMR127C
YNL207W
YOR213C
YCL059C
YFL049W
YPR018W
Module	72	13
YMR198W
YLR212C
YNR001C
YHR183W
YJR112W
YPR141C
YML094W
YLR200W
YNL153C
YKL085W
YGR078C
YEL003W
YNL014W
Module	73	10
YGR145W
YAR014C
YDL040C
YAR018C
YMR116C
YJL080C
YGR285C
YBR158W
YHR013C
YHR064C
Module	74	6
YBR060C
YPR162C
YNL261W
YML065W
YJL194W
YLL004W
Module	75	9
YGL240W
YBL084C
YNL172W
YOR249C
YLR102C
YDL008W
YDR118W
YKL022C
YFR036W
Module	76	29
YLR398C
YOL142W
YGR090W
YGL106W
YHR069C
YIL035C
YOR001W
YHR081W
YGL213C
YOR326W
YDR280W
YNL232W
YGR095C
YCR035C
YMR128W
YOR061W
YHR023W
YOR039W
YDL111C
YOR076C
YIL131C
YBR130C
YOL021C
YGR158C
YKL112W
YER164W
YGL019W
YAL029C
YGR195W
Module	77	4
YAL024C
YGR238C
YLR096W
YHR158C
Module	78	4
YMR198W
YKL085W
YNR001C
YHR183W
Module	79	12
YOR197W
YBR254C
YDR472W
YLR342W
YDR108W
YOR115C
YDR246W
YML077W
YMR218C
YKR068C
YGR166W
YDR407C
Module	80	5
YGR009C
YOR327C
YDR164C
YMR017W
YPL232W
Module	81	22
YHR171W
YJL024C
YPL195W
YOR160W
YMR197C
YMR255W
YLL043W
YBL050W
YGL095C
YDR189W
YOL018C
YGR261C
YKL196C
YBR288C
YNR007C
YOR046C
YIL115C
YBL078C
YLR093C
YOR106W
YDL207W
YDR468C
Module	82	3
YDR173C
YMR042W
YMR043W
Module	83	3
YLR010C
YDR082W
YDL220C
Module	84	6
YKL061W
YGL223C
YPR185W
YNL086W
YGR120C
YNL041C
Module	85	27
YLR192C
YJL069C
YGR090W
YHR089C
YAL035W
YLR129W
YIL035C
YIL118W
YMR146C
YDR429C
YDR365C
YGR116W
YMR309C
YOR061W
YDL208W
YOR039W
YIL131C
YNL124W
YGL130W
YOR361C
YOL087C
YKL112W
YER164W
YDL014W
YGL019W
YBR079C
YLR175W
Module	86	3
YCR087C-A
YBL001C
YDR510W
Module	87	3
YDR227W
YLR442C
YMR284W
Module	88	16
YDL076C
YOL004W
YPL181W
YBR095C
YBL049W
YCL039W
YGL227W
YPL139C
YMR135C
YNL330C
YDR255C
YMR263W
YIL017C
YBR105C
YIL097W
YNL097C
Module	89	24
YLR192C
YNL244C
YHR089C
YAL035W
YNL124W
YGL130W
YMR146C
YEL056W
YOR361C
YPR086W
YNL062C
YDR091C
YPL001W
YDR429C
YOL087C
YPR041W
YKL014C
YDL014W
YMR309C
YDL208W
YLR175W
YBR079C
YLL022C
YPL228W
Module	90	3
YPL001W
YLL022C
YEL056W
Module	91	10
YEL032W
YOR178C
YOR080W
YLR274W
YJL141C
YOL055C
YDR052C
YLR103C
YBL023C
YBR202W
Module	92	10
YIR034C
YIL033C
YDL101C
YPL031C
YFL033C
YPL203W
YJL164C
YHR135C
YGR267C
YKL166C
Module	93	18
YGL210W
YBL102W
YDR425W
YER031C
YOR036W
YKR014C
YGL161C
YFL005W
YFL038C
YDL226C
YPL095C
YOR089C
YML001W
YGL198W
YNL263C
YGR172C
YDR100W
YNL304W
Module	94	4
YOR373W
YNL225C
YAL028W
YDL239C
Module	95	5
YGR270W
YER114C
YNL298W
YPL115C
YOR127W
Module	96	3
YGL086W
YJL030W
YGL116W
Module	97	18
YNL047C
YPL180W
YIR023W
YKR034W
YJL110C
YNL006W
YNL021W
YNL229C
YIL105C
YHR186C
YMR068W
YER093C
YJR066W
YPL059W
YER040W
YKL203C
YNL314W
YOL078W
Module	98	34
YGL210W
YHR171W
YBL102W
YPL195W
YER031C
YBL050W
YGL095C
YOR036W
YBR264C
YDL226C
YML001W
YOR089C
YKL196C
YGL198W
YNL263C
YGR172C
YDR100W
YNL304W
YLR093C
YOR106W
YDR468C
YDR425W
YOR160W
YMR197C
YLL043W
YKR014C
YGL161C
YFL038C
YFL005W
YPL095C
YOL018C
YGR261C
YNR007C
YBL078C
Module	99	3
YBR155W
YDR168W
YJR032W
Module	100	3
YPL256C
YLR182W
YER111C
Module	101	17
YMR198W
YDR180W
YJR112W
YER147C
YPR141C
YEL043W
YOL115W
YDL003W
YJL074C
YMR001C
YFL008W
YFR031C
YMR065W
YDL074C
YIL026C
YNL084C
YFR027W
Module	102	9
YBL099W
YDR377W
YPL078C
YKL016C
YDR298C
YJR121W
YPR020W
YML081C-A
YBR039W
Module	103	20
YMR198W
YNL225C
YHR172W
YLR212C
YNR001C
YLR045C
YJR112W
YPR141C
YML094W
YPL124W
YLR200W
YOR373W
YNL153C
YGR078C
YKL085W
YEL003W
YDR356W
YNL126W
YDL239C
YKL042W
Module	104	3
YNL047C
YIL105C
YPL059W
Module	105	13
YAL055W
YMR026C
YNL214W
YML042W
YDR329C
YOL044W
YDL065C
YDR244W
YCR038C
YLR191W
YDR265W
YAL036C
YGL153W
Module	106	6
YJR060W
YIR017C
YPL038W
YDR318W
YNL103W
YKL089W
Module	107	3
YDR369C
YNL250W
YMR224C
Module	108	18
YLR063W
YAL055W
YMR026C
YNL214W
YML042W
YDR212W
YIL142W
YDR329C
YOL044W
YBR072W
YDL065C
YDR244W
YNL037C
YLR191W
YDR265W
YGR133W
YGL153W
YDR142C
Module	109	4
YFR053C
YJR045C
YGR254W
YDL126C
Module	110	7
YAL040C
YGR108W
YKR091W
YDL155W
YPL014W
YLR210W
YBR135W
Module	111	12
YAL040C
YGR108W
YBR160W
YDR130C
YNL309W
YKR091W
YER032W
YPL014W
YBR135W
YKR077W
YOR066W
YPR120C
Module	112	3
YNL027W
YLR433C
YHR206W
Module	113	4
YLR319C
YLL021W
YNL271C
YLR362W
Module	114	73
YNR003C
YDL200C
YGL223C
YMR312W
YGL095C
YFR051C
YGR120C
YIL004C
YIL076W
YKL144C
YNL113W
YPR190C
YOR224C
YKL196C
YPL010W
YGL070C
YDR404C
YPL086C
YDL017W
YLR093C
YNL287W
YPR093C
YLR268W
YJR063W
YMR197C
YCR009C
YPL129W
YIL147C
YKL110C
YDR189W
YOR123C
YLR078C
YOR210W
YBR154C
YGL137W
YPR187W
YPL101W
YLR026C
YOR151C
YLR418C
YBL050W
YDL059C
YOR181W
YGL244W
YNL151C
YJL140W
YGR200C
YML010W
YOR207C
YIL021W
YOL005C
YOR116C
YOR106W
YDR468C
YGR186W
YAL015C
YDL140C
YKR025W
YDL150W
YLR384C
YNL041C
YJL011C
YDR045C
YDR238C
YBL002W
YOR341W
YGR005C
YPR110C
YGR063C
YDR388W
YBR279W
YPR010C
YDL145C
Module	115	23
YKL155C
YNL137C
YDR337W
YGR084C
YIL093C
YPL118W
YOR243C
YBL090W
YDR041W
YBR251W
YDR347W
YDR175C
YGL129C
YDR036C
YBR146W
YGR215W
YJR101W
YBL014C
YHL004W
YNL306W
YJR113C
YMR188C
YOR158W
Module	116	16
YAL055W
YMR026C
YNL214W
YML042W
YDR212W
YIL142W
YOL044W
YBR072W
YDL065C
YDR244W
YLR191W
YNL037C
YDR265W
YGR133W
YGL153W
YDR142C
Module	117	5
YGR108W
YBR160W
YPR111W
YGL116W
YBR135W
Module	118	3
YLR051C
YLR288C
YLR119W
Module	119	3
YHR168W
YDR180W
YER147C
Module	120	13
YDR130C
YGR108W
YPR111W
YOR066W
YBR135W
YPR120C
YBR160W
YER032W
YKR091W
YNL309W
YPR119W
YKR077W
YGL116W
Module	121	3
YJR052W
YER162C
YMR201C
Module	122	8
YDR395W
YBL079W
YJL041W
YMR255W
YIL115C
YOR046C
YJL061W
YDL207W
Module	123	4
YPL155C
YER016W
YPL124W
YCL029C
Module	124	7
YBL007C
YHR016C
YCR088W
YPL246C
YNL243W
YJL151C
YFR024C-A
Module	125	6
YLR310C
YLL050C
YBR140C
YJL005W
YOR101W
YNL098C
Module	126	32
YDR337W
YGL223C
YPR185W
YGR084C
YPL118W
YNL086W
YDR041W
YGR120C
YDR347W
YBR251W
YDR175C
YMR025W
YGL129C
YDR036C
YJR101W
YBL014C
YHL004W
YNL306W
YLR423C
YJR113C
YOR158W
YKL155C
YNL137C
YIL093C
YLR108C
YBL090W
YOR243C
YNL041C
YBR146W
YGR215W
YDR022C
YMR188C
Module	127	3
YOL067C
YOL108C
YBL103C
Module	128	24
YBR103W
YOL068C
YCR033W
YNL298W
YOR127W
YIL112W
YGR152C
YML109W
YGR270W
YBR200W
YHR061C
YGL233W
YKR101W
YER114C
YDR155C
YPL161C
YMR273C
YPL115C
YLR229C
YAL041W
YDR309C
YHL007C
YKL082C
YKR029C
Module	129	13
YNL298W
YOR127W
YGR152C
YBR200W
YOR212W
YGL233W
YER114C
YAL041W
YLR229C
YBL085W
YDR309C
YJL157C
YHL007C
Module	130	9
YGL212W
YOL018C
YMR197C
YKL196C
YGL095C
YBL050W
YLR093C
YOR106W
YDR468C
Module	131	3
YER062C
YIL053W
YPL201C
Module	132	32
YER008C
YNL298W
YOR279C
YIL112W
YBR200W
YHR061C
YKR101W
YER114C
YMR273C
YLR229C
YBL085W
YDR309C
YHL007C
YOL068C
YBR103W
YCR033W
YDR310C
YOR127W
YDR166C
YIL068C
YML109W
YGR152C
YBR102C
YGR270W
YGL233W
YLR166C
YDR155C
YPL161C
YPL115C
YAL041W
YKL082C
YKR029C
Module	133	59
YOR178C
YPR107C
YNL222W
YHR119W
YJR093C
YDR469W
YFR028C
YPL070W
YJL033W
YKL059C
YGL044C
YHR088W
YBR045C
YER126C
YNL002C
YLR115W
YDR301W
YPL138C
YLR074C
YPR016C
YLR258W
YPL093W
YHR197W
YER006W
YMR001C
YLR015W
YOR272W
YDR195W
YBR258C
YER133W
YLR245C
YLR277C
YMR061W
YBR175W
YMR055C
YML064C
YPL204W
YNL317W
YGR156W
YAL043C
YMR049C
YOL077C
YDL031W
YKL018W
YER054C
YKR002W
YFR015C
YJL137C
YOR250C
YDR228C
YOR179C
YKL009W
YIL045W
YKR081C
YOR005C
YAR003W
YNL110C
YNL061W
YGL003C
Module	134	19
YBR196C
YLR044C
YOL139C
YER025W
YCL037C
YBL032W
YIR001C
YGR083C
YOR260W
YHL034C
YKR026C
YDR211W
YGR162W
YPL237W
YLR291C
YJL138C
YER165W
YJR007W
YGL049C
Module	135	8
YBR200W
YOR212W
YER114C
YLR229C
YAL041W
YBL085W
YJL157C
YHL007C
Module	136	3
YGL189C
YLL027W
YER131W
Module	137	3
YBR011C
YDL203C
YLR371W
Module	138	3
YLR310C
YGL197W
YBR225W
Module	139	6
YKR025W
YDL150W
YOR207C
YPR190C
YOR116C
YBL002W
Module	140	4
YMR255W
YOR046C
YIL115C
YDL207W
Module	141	4
YBR270C
YNL047C
YIL105C
YPL059W
Module	142	25
YNL298W
YOR279C
YIL112W
YBR200W
YKR101W
YER114C
YMR273C
YLR229C
YER124C
YBL085W
YDR309C
YHL007C
YBR103W
YOL068C
YCR033W
YDR310C
YOR127W
YGR152C
YML109W
YGR270W
YGL233W
YDR155C
YPL115C
YAL041W
YKR029C
Module	143	14
YIR008C
YOL094C
YBR087W
YNL102W
YBR088C
YHR191C
YDR004W
YNL290W
YBL035C
YOR217W
YGL081W
YER173W
YOR144C
YJR068W
Module	144	22
YNL137C
YDR337W
YGR084C
YIL093C
YPL118W
YOR243C
YBL090W
YDR041W
YBR251W
YDR347W
YDR175C
YGL129C
YBR146W
YDR036C
YGR215W
YJR101W
YBL014C
YNL306W
YHL004W
YJR113C
YOR158W
YMR188C
Module	145	3
YKL061W
YPR185W
YNL086W
Module	146	6
YDR416W
YBR188C
YPL151C
YLL036C
YJR050W
YPR101W
Module	147	4
YLR088W
YHR188C
YDL137W
YBR296C
Module	148	3
YLL006W
YJL012C
YHR094C
Module	149	4
YOR207C
YPR190C
YOR116C
YBL002W
Module	150	3
YMR079W
YDL133W
YDL001W
Module	151	13
YOR178C
YOR080W
YJL141C
YIL045W
YLR258W
YBR202W
YEL032W
YFR015C
YJL137C
YLR274W
YDR052C
YBL023C
YLR103C
Module	152	4
YLR310C
YBR140C
YOR101W
YNL098C
Module	153	35
YNR003C
YOR151C
YMR312W
YLR418C
YKL144C
YPR190C
YOR224C
YNL151C
YJL140W
YGL244W
YGR200C
YML010W
YGL070C
YPL086C
YDR404C
YOR207C
YIL021W
YOL005C
YOR116C
YGR186W
YPR093C
YDL140C
YKR025W
YDL150W
YLR384C
YDR045C
YPL129W
YKL110C
YGR005C
YOR123C
YGR063C
YBR154C
YBR279W
YPR187W
YPL101W
Module	154	5
YNL207W
YOR056C
YOR145C
YPL012W
YDL060W
Module	155	5
YKL081W
YAL003W
YBR025C
YGL105W
YGL245W
Module	156	21
YLR071C
YOR174W
YOL135C
YHR041C
YGL025C
YBR253W
YPL248C
YNL236W
YKR062W
YHR058C
YOL051W
YBL093C
YMR112C
YNR010W
YBR193C
YPR070W
YDL005C
YCR081W
YGL151W
YKL028W
YDR308C
Module	157	3
YER114C
YLR229C
YHL007C
Module	158	28
YBR196C
YLR044C
YJR009C
YER025W
YIL035C
YIL118W
YPL070W
YDR211W
YPL237W
YLR291C
YGR116W
YOR061W
YCR096C
YJR007W
YOR039W
YNL265C
YOL139C
YIL131C
YCR084C
YGR083C
YOR260W
YKR026C
YBR112C
YJL138C
YKL112W
YNL167C
YER164W
YGL019W
Module	159	38
YLR398C
YJL069C
YOL142W
YGR090W
YBR109C
YGL106W
YHR069C
YIL035C
YOR001W
YOR326W
YHR081W
YGL213C
YIL118W
YDR280W
YNL232W
YGR095C
YJL109C
YDR365C
YCR035C
YGR116W
YMR128W
YHR023W
YOR061W
YOR039W
YOR076C
YDL111C
YIL131C
YBR130C
YML069W
YOL021C
YER161C
YGL207W
YGR158C
YER164W
YKL112W
YGL019W
YAL029C
YGR195W
Module	160	6
YLR310C
YLL050C
YBR140C
YJL005W
YOR101W
YNL098C
Module	161	12
YMR198W
YIR017C
YJL074C
YFL008W
YFR031C
YJR112W
YPR141C
YMR065W
YEL043W
YIL026C
YDL074C
YNL084C
Module	162	4
YKR025W
YDL150W
YOR207C
YOR116C
Module	163	94
YPL144W
YGR161C
YJL001W
YKL016C
YDL020C
YBR087W
YKL117W
YMR276W
YOL038W
YBR088C
YDR004W
YPR108W
YPL240C
YDL007W
YGR253C
YPR103W
YGL004C
YLR421C
YER173W
YJL130C
YJR045C
YGR232W
YPR020W
YFL016C
YBL041W
YEL037C
YDL126C
YLR259C
YOR027W
YMR205C
YNL102W
YBL039C
YEL056W
YOR157C
YNL290W
YDR260C
YAL016W
YBL035C
YJR035W
YOR117W
YNL064C
YHR200W
YMR314W
YOR144C
YGR135W
YDR427W
YGL190C
YBL099W
YDL147W
YDL188C
YIR008C
YOL094C
YFR053C
YML092C
YFR010W
YER012W
YJL008C
YMR186W
YHR191C
YGR254W
YOR362C
YDL097C
YLR180W
YER171W
YOR259C
YDL134C
YDR298C
YMR078C
YFR052W
YGR262C
YHR027C
YIL075C
YFR004W
YBR272C
YGL011C
YDR377W
YHL030W
YPL078C
YER094C
YER021W
YJR121W
YGR240C
YFR050C
YPL001W
YOR217W
YGL081W
YKL145W
YOR261C
YML081C-A
YDR394W
YGL048C
YCL018W
YLL022C
YJR068W
Module	164	3
YDL149W
YKL064W
YLR065C
Module	165	57
YFR002W
YDR395W
YLR044C
YMR153W
YCL037C
YER025W
YMR047C
YER009W
YHL034C
YJL057C
YGL172W
YPL237W
YLR291C
YOR046C
YAR002W
YMR308C
YOL139C
YMR255W
YDL116W
YKL068W
YJL138C
YDR192C
YIL115C
YGL097W
YDL207W
YKR082W
YBR196C
YDR335W
YLR347C
YLR293C
YJR074W
YJR042W
YDR002W
YDR211W
YGR162W
YKL057C
YJL041W
YGR119C
YER165W
YGR218W
YGL092W
YIL063C
YJR007W
YML103C
YOR160W
YBL032W
YGL100W
YAL005C
YOR260W
YOR185C
YGR083C
YKR026C
YNL189W
YLR178C
YLR335W
YLR208W
YMR129W
Module	166	93
YDR224C
YCR042C
YML098W
YCR093W
YDR443C
YNL107W
YBR253W
YDL165W
YNL236W
YER148W
YGR274C
YHR090C
YDR176W
YGR252W
YAL011W
YAL021C
YGR002C
YPL254W
YBR193C
YPR070W
YNL025C
YBR198C
YGR092W
YGL151W
YGR134W
YOR244W
YLR442C
YDR334W
YBR231C
YIL038C
YML015C
YNL102W
YOL135C
YHR041C
YMR227C
YGL025C
YDR359C
YBR010W
YPL042C
YPL248C
YBL035C
YOL012C
YFL024C
YHR099W
YDR392W
YBL093C
YNR052C
YLR399C
YNL288W
YCR081W
YDR225W
YMR236W
YOL148C
YLR071C
YIR008C
YDR216W
YER022W
YGL112C
YDR146C
YMR284W
YFL039C
YDR485C
YPL235W
YEL009C
YOR140W
YHR058C
YDR145W
YJL081C
YPR072W
YOL051W
YMR005W
YBR081C
YHR179W
YPR023C
YKL028W
YDR167W
YOR174W
YNL030W
YLR055C
YPL011C
YER068W
YKR062W
YLL050C
YOR217W
YDR227W
YDR190C
YML041C
YMR112C
YNR010W
YDL005C
YCL010C
YDR308C
YKR036C
Module	167	16
YNL137C
YDR337W
YPL118W
YDR041W
YOR243C
YBR251W
YDR347W
YDR036C
YBR146W
YGR215W
YBL014C
YHL004W
YNL306W
YJR113C
YMR188C
YOR158W
Module	168	3
YOR341W
YJR063W
YPR010C
Module	169	24
YLR197W
YCR057C
YNL075W
YJL069C
YOR056C
YDR299W
YGR090W
YKL143W
YDR449C
YDL148C
YBR247C
YDL060W
YHR148W
YNL207W
YNL132W
YGR145W
YJL109C
YJR002W
YMR093W
YCL059C
YDL014W
YPL012W
YER082C
YPR144C
Module	170	3
YEL053C
YCR020C-A
YPR051W
Module	171	35
YNL138W
YDR224C
YFL039C
YDR485C
YOL054W
YNL107W
YLR310C
YPL235W
YHR090C
YJL081C
YAL011W
YOR101W
YNL098C
YGR002C
YHR179W
YPR023C
YOR244W
YDR334W
YBR231C
YNL030W
YDR359C
YBR010W
YLL050C
YBR140C
YOL012C
YCL040W
YFL024C
YHR099W
YDR190C
YJL005W
YML041C
YJL098W
YLR399C
YMR092C
YDR225W
Module	172	5
YML095C
YMR291W
YAL027W
YPL022W
YPL262W
Module	173	59
YFR002W
YDR395W
YLR044C
YMR153W
YCL037C
YER025W
YMR047C
YER009W
YJL057C
YHL034C
YGL172W
YPL237W
YLR291C
YOR046C
YAR002W
YBL079W
YMR308C
YOL139C
YMR255W
YDL116W
YKL068W
YJL138C
YDR192C
YIL115C
YGL097W
YDL207W
YKR082W
YBR196C
YDR335W
YLR347C
YLR293C
YJR074W
YJR042W
YDR002W
YDR211W
YGR162W
YKL057C
YJL041W
YGR119C
YER165W
YGR218W
YGL092W
YIL063C
YJR007W
YGL049C
YML103C
YBL032W
YGL100W
YIR001C
YOR260W
YOR185C
YGR083C
YKR026C
YNL189W
YLR178C
YLR335W
YLR208W
YMR129W
YJL061W
Module	174	3
YPL034W
YOR131C
YPR123C
Module	175	5
YIL071C
YOL117W
YMR025W
YDR179C
YDL216C
Module	176	37
YNL138W
YDR224C
YMR284W
YFL039C
YDR485C
YNL107W
YLR310C
YPL235W
YHR090C
YJL081C
YAL011W
YOR101W
YNL098C
YGR002C
YHR179W
YPR023C
YOR244W
YLR442C
YDR334W
YBR231C
YNL030W
YDR359C
YBR010W
YLL050C
YBR140C
YCL040W
YOL012C
YFL024C
YDR227W
YHR099W
YDR190C
YJL005W
YML041C
YJL098W
YLR399C
YMR092C
YDR225W
Module	177	3
YLR301W
YNL178W
YJR105W
Module	178	25
YPR107C
YHR119W
YNL222W
YBR175W
YJR093C
YDR469W
YGR156W
YNL317W
YAL043C
YJL033W
YKL059C
YKL018W
YER054C
YKR002W
YOR250C
YDR228C
YLR115W
YDR301W
YOR179C
YPL138C
YLR015W
YDR195W
YAR003W
YER133W
YLR277C
Module	179	19
YBR196C
YLR044C
YOL139C
YCL037C
YER025W
YBL032W
YIR001C
YOR260W
YGR083C
YKR026C
YHL034C
YDR211W
YPL237W
YGR162W
YLR291C
YER165W
YJL138C
YJR007W
YGL049C
Module	180	18
YLR071C
YOR174W
YOL135C
YHR041C
YBR253W
YPL248C
YKR062W
YNL236W
YHR058C
YOL051W
YBL093C
YMR112C
YNR010W
YBR193C
YDL005C
YGL151W
YKL028W
YDR308C
Module	181	381
YOR320C
YDR473C
YPL144W
YKL016C
YMR312W
YOL038W
YDR004W
YPR190C
YNL113W
YPL240C
YNL236W
YDL101C
YGL070C
YAL021C
YBR193C
YDL017W
YPR070W
YGR134W
YFL028C
YDR097C
YOR027W
YHR041C
YLR264W
YEL056W
YML109W
YNL094W
YOL012C
YLR078C
YBR154C
YNL064C
YHR165C
YMR314W
YBR119W
YNR052C
YEL015W
YGR135W
YJL124C
YGR074W
YDR225W
YOR151C
YKL173W
YDR216W
YFR053C
YML092C
YER022W
YBR234C
YLR064W
YER012W
YGL178W
YFL039C
YDR485C
YHR191C
YJL151C
YIL112W
YOR362C
YGR254W
YLR310C
YOR259C
YJL140W
YPR072W
YML010W
YMR005W
YFR052W
YHR027C
YBR081C
YOR207C
YHR179W
YKL028W
YPR023C
YFR024C-A
YGR186W
YDR167W
YLR370C
YNR035C
YDL140C
YER021W
YGL120C
YLR384C
YPL203W
YDR238C
YKR062W
YPR110C
YLL021W
YDR227W
YMR112C
YML081C-A
YDR394W
YDL005C
YCL018W
YOR308C
YLL022C
YJR068W
YIR006C
YCR042C
YDL020C
YBR087W
YPR132W
YKL117W
YFR051C
YBR055C
YLR117C
YCR093W
YIL004C
YBR088C
YIL076W
YDR443C
YPR108W
YJR138W
YGR274C
YER148W
YFR040W
YOR224C
YHR090C
YER173W
YFL033C
YGR232W
YPL086C
YDR404C
YLR229C
YPL140C
YPL254W
YPR020W
YJL157C
YNL287W
YOL068C
YDR416W
YLR268W
YOR244W
YLR259C
YLR442C
YPL129W
YBL039C
YGL128C
YBR140C
YFL024C
YOR117W
YDR392W
YOR210W
YGL137W
YDR155C
YJL098W
YHR200W
YPR187W
YPL101W
YNL016W
YOR144C
YNL288W
YJR050W
YIR008C
YDR129C
YLR314C
YLR418C
YFR010W
YOR181W
YDL097C
YEL009C
YER171W
YHR030C
YNR053C
YDR298C
YCR002C
YCL008C
YER146W
YNL312W
YGR262C
YIL075C
YIL021W
YOL005C
YDL225W
YER172C
YGL011C
YDR377W
YAL032C
YHL030W
YER122C
YJR065C
YKR025W
YJR121W
YDR045C
YJL164C
YFR050C
YBR094W
YBL026W
YGR063C
YDL030W
YOR212W
YDR190C
YLR438C-A
YML041C
YKL145W
YBR279W
YAL041W
YNR010W
YPR010C
YGL048C
YDR378C
YDR143C
YIL062C
YKR036C
YDR283C
YDR224C
YJL001W
YJL173C
YML032C
YML098W
YHR107C
YPL190C
YIL094C
YHR061C
YJL172W
YJL020C
YMR273C
YIL148W
YDL209C
YBR039W
YGR092W
YBL041W
YEL037C
YJR063W
YPR178W
YOL135C
YNL102W
YMR227C
YDR359C
YBR010W
YIL147C
YOR157C
YDR189W
YPL248C
YPL042C
YAL016W
YJR035W
YBL035C
YHR099W
YBL093C
YGR091W
YDR427W
YGL190C
YOL148C
YDL147W
YDL188C
YNL298W
YMR213W
YMR284W
YMR186W
YHR135C
YIL046W
YGR013W
YLR180W
YDL160C
YLR319C
YDR145W
YKR101W
YJR022W
YER114C
YFR021W
YHR086W
YOR101W
YOR116C
YNL118C
YAL015C
YCR033W
YDL150W
YNL030W
YLR055C
YER112W
YMR214W
YPL011C
YOR159C
YBL002W
YKL129C
YOR341W
YPL001W
YOR217W
YPL246C
YMR109W
YNL243W
YJR076C
YOL133W
YER029C
YLR113W
YLR147C
YLL036C
YCL010C
YKR029C
YDL200C
YGR161C
YMR276W
YCR077C
YJL203W
YNL107W
YBR253W
YDL165W
YDL007W
YGR253C
YKR030W
YML046W
YBR200W
YPR103W
YLR421C
YGL004C
YDR176W
YGR252W
YPL065W
YBR188C
YJL130C
YPL010W
YJR045C
YFL016C
YBR198C
YDL126C
YPR093C
YNL271C
YNL251C
YKL213C
YIL038C
YDR334W
YMR205C
YML015C
YCR009C
YDL190C
YPR101W
YNL290W
YDR260C
YOR123C
YPR082C
YKL012W
YJL005W
YAR007C
YDL047W
YPL151C
YOL149W
YKL013C
YMR236W
YLR071C
YBL099W
YHR016C
YOL094C
YGL112C
YDR235W
YDL059C
YMR288W
YJL008C
YMR125W
YFL017W-A
YPL235W
YCR088W
YHR058C
YDL134C
YBR217W
YOL051W
YJL081C
YMR078C
YNL098C
YFR004W
YBR272C
YLR337C
YBR103W
YBL007C
YDL029W
YLL011W
YPL078C
YER094C
YOR174W
YPL178W
YDR507C
YLR298C
YGR240C
YPR182W
YML049C
YLR362W
YER068W
YLL050C
YNL147W
YGL081W
YLR275W
YLR082C
YDR388W
YOR261C
YDL145C
YDR308C
Module	182	14
YBR103W
YOL068C
YCR033W
YNL298W
YIL112W
YML109W
YHR061C
YKR101W
YDR155C
YPL161C
YMR273C
YDR309C
YKL082C
YKR029C
Module	183	220
YFR002W
YBR183W
YEL017C-A
YMR047C
YNL113W
YGL022W
YOL003C
YKL196C
YBR106W
YLR372W
YDL017W
YAR002W
YGR260W
YDL212W
YGR289C
YEL002C
YDL116W
YKL068W
YML012W
YLR078C
YFL048C
YNR013C
YLR026C
YIL016W
YBR234C
YJL151C
YHR026W
YDR002W
YHR123W
YBL105C
YKL057C
YKL008C
YGR119C
YNL125C
YNL238W
YJL117W
YFR024C-A
YLR370C
YNR035C
YOR085W
YIL114C
YJR010C-A
YKL154W
YDR238C
YDL015C
YLR178C
YLL021W
YPR110C
YLR208W
YGL223C
YGR284C
YBR054W
YGR120C
YFR051C
YBR055C
YIL004C
YIL076W
YER009W
YJL057C
YGL172W
YFR040W
YHL003C
YDL054C
YJL196C
YOR016C
YPL140C
YLR004C
YNL287W
YDR456W
YLR241W
YLR268W
YDL206W
YMR197C
YMR308C
YPL085W
YAL007C
YLR343W
YGL137W
YBR036C
YLR292C
YGR060W
YFL062W
YKR082W
YDR297W
YLR314C
YBL050W
YOR181W
YNL101W
YHR030C
YCR002C
YGR218W
YAL018C
YBR171W
YAR002C-A
YDL225W
YIL063C
YMR058W
YOR106W
YEL027W
YJR065C
YDL195W
YOL018C
YLR018C
YPR010C
YOR254C
YDR143C
YIL062C
YGL104C
YLR378C
YCR024C-A
YNL130C
YHR107C
YHR133C
YPL227C
YJL002C
YJL020C
YLR083C
YGL200C
YER026C
YJR015W
YEL063C
YNL044W
YPL094C
YIR022W
YDL232W
YPR198W
YIL147C
YDR189W
YIL109C
YOR103C
YHR007C
YLL028W
YGL097W
YCR034W
YLR347C
YLR293C
YJR074W
YCL025C
YJR042W
YMR264W
YLR319C
YPR156C
YCL024W
YER165W
YBR110W
YDR468C
YNL048W
YAL015C
YMR149W
YNL041C
YGL100W
YGR191W
YOR185C
YKL129C
YOR341W
YPL246C
YMR109W
YNL243W
YJR076C
YMR215W
YMR129W
YIL120W
YGL181W
YOR284W
YDL200C
YLL023C
YGL095C
YGL226C-A
YKL212W
YHR142W
YPL010W
YML075C
YLR034C
YLR093C
YIL156W
YNL271C
YPL274W
YKL065C
YCR009C
YNL049C
YLL061W
YBR283C
YDL047W
YBR293W
YPR181C
YPL076W
YPL264C
YML067C
YKL013C
YDR331W
YDR335W
YHR016C
YLR080W
YHR110W
YDL059C
YAR027W
YCL052C
YGL051W
YHR140W
YCR088W
YML048W
YJL041W
YJR117W
YBR159W
YGL092W
YBR290W
YLR337C
YBL007C
YDL029W
YML103C
YFL041W
YDR507C
YDR276C
YLR362W
YNL189W
YDR307W
YLR335W
YDR388W
YPR028W
YDL145C
Module	184	88
YDR224C
YCR042C
YML098W
YCR093W
YDR443C
YNL107W
YDL165W
YBR253W
YNL236W
YGR274C
YER148W
YHR090C
YDR176W
YGR252W
YAL011W
YAL021C
YPL254W
YGR002C
YBR193C
YGR092W
YBR198C
YGL151W
YGR134W
YFL028C
YOR244W
YIL038C
YBR231C
YDR334W
YML015C
YOL135C
YNL102W
YHR041C
YGL025C
YBR010W
YDR359C
YPL248C
YPL042C
YBL035C
YOL012C
YBR140C
YHR099W
YFL024C
YJL005W
YDR392W
YBL093C
YNR052C
YLR399C
YNL288W
YDR225W
YMR236W
YOL148C
YLR071C
YIR008C
YDR216W
YER022W
YGL112C
YDR146C
YFL039C
YDR485C
YPL235W
YEL009C
YHR058C
YDR145W
YOL051W
YJL081C
YPR072W
YBR081C
YNL098C
YHR179W
YPR023C
YKL028W
YDR167W
YOR174W
YNL030W
YLR055C
YPL011C
YER068W
YKR062W
YOR217W
YLL050C
YDR190C
YML041C
YMR112C
YNR010W
YDL005C
YKR036C
YCL010C
YDR308C
Module	185	36
YDR335W
YFR002W
YDR395W
YLR347C
YLR293C
YJR074W
YMR047C
YER009W
YJL057C
YJR042W
YGL172W
YDR002W
YKL057C
YJL041W
YGR119C
YGL092W
YGR218W
YOR046C
YIL063C
YAR002W
YML103C
YMR308C
YMR255W
YDL116W
YGL100W
YKL068W
YOR185C
YNL189W
YLR178C
YLR335W
YIL115C
YLR208W
YMR129W
YGL097W
YDL207W
YKR082W
Module	186	64
YMR198W
YPR107C
YOR178C
YHR119W
YNL222W
YJR093C
YFL002C
YFR028C
YPL070W
YKL059C
YGL044C
YFR031C
YBR045C
YHR088W
YER126C
YLR115W
YDR301W
YPR141C
YPL138C
YPR016C
YLR074C
YLR258W
YER006W
YJL074C
YMR001C
YLR015W
YOR272W
YDR195W
YFL008W
YMR065W
YER133W
YLR245C
YLR277C
YMR061W
YBR175W
YMR055C
YML064C
YJR112W
YPL204W
YGR156W
YNL317W
YAL043C
YMR049C
YGL111W
YOL077C
YDL031W
YER054C
YKL018W
YKR002W
YFR015C
YJL137C
YIL026C
YOR250C
YDR228C
YOR179C
YFR001W
YKL009W
YIL045W
YKR081C
YAR003W
YNL110C
YDL074C
YNL061W
YGL003C
Module	187	76
YDR283C
YOR320C
YDR473C
YLR044C
YER025W
YPR132W
YPL190C
YLR117C
YCR077C
YJR138W
YGL173C
YPL237W
YLR291C
YBR188C
YDL209C
YDR416W
YPR178W
YOL139C
YNL251C
YLR264W
YPR101W
YGL128C
YPR082C
YKL012W
YJL138C
YBR119W
YHR165C
YEL015W
YNL016W
YPL151C
YJR050W
YOL149W
YGR091W
YGR074W
YJL124C
YBR196C
YKL173W
YDR235W
YMR213W
YGL178W
YMR125W
YFL017W-A
YGR013W
YDR211W
YDL160C
YJR022W
YER146W
YHR086W
YJR007W
YER172C
YGL049C
YNL118C
YAL032C
YGL120C
YPL178W
YBL032W
YER112W
YLR298C
YOR260W
YGR083C
YPR182W
YML049C
YKR026C
YBR094W
YBL026W
YDL030W
YNL147W
YLR275W
YLR438C-A
YLR082C
YER029C
YGR129W
YDR378C
YLL036C
YLR147C
YOR308C
Module	188	3
YIL128W
YDR267C
YOL126C
Module	189	6
YDL031W
YKL009W
YHR088W
YPR016C
YNL110C
YOL077C
Module	190	3
YLL049W
YCL032W
YCR082W
Module	191	3
YML064C
YLR245C
YPL070W
Module	192	93
YPR107C
YNL222W
YHR119W
YOR056C
YHR089C
YMR290C
YJR093C
YDR101C
YIL035C
YFR028C
YDL060W
YKL059C
YGL044C
YMR128W
YHR088W
YOR061W
YDL208W
YCR072C
YER126C
YBR267W
YNL002C
YLR115W
YPL211W
YDR301W
YLR106C
YPL138C
YPR016C
YLR074C
YPL093W
YHR197W
YHR170W
YER006W
YOR272W
YDL213C
YDR195W
YER133W
YGL019W
YLR175W
YLR277C
YDR060W
YLR197W
YMR061W
YJL069C
YDR194C
YGR090W
YBR175W
YMR055C
YNL175C
YPL204W
YNL317W
YGR156W
YLL008W
YAL043C
YLR002C
YMR049C
YOL077C
YGL111W
YMR229C
YDL031W
YBR142W
YER054C
YKL018W
YNR053C
YNL230C
YHR066W
YKR002W
YKL014C
YPL043W
YPL012W
YGR245C
YOR250C
YOR039W
YDR228C
YKL172W
YNL075W
YGL099W
YLR276C
YOR179C
YKL009W
YNL124W
YOR005C
YKR081C
YBR247C
YNL207W
YJR002W
YHR052W
YAR003W
YER164W
YKL112W
YDL014W
YNL110C
YNL061W
YGL003C
Module	193	4
YMR289W
YOR311C
YDL049C
YCR046C
Module	194	33
YDR216W
YCR042C
YGL112C
YML098W
YCR093W
YDR443C
YDL165W
YEL009C
YER148W
YGR274C
YDR176W
YGR252W
YPR072W
YAL021C
YBR081C
YPL254W
YNL025C
YBR198C
YGR092W
YGR134W
YDR167W
YIL038C
YML015C
YLR055C
YMR227C
YPL011C
YER068W
YPL042C
YNR052C
YNL288W
YMR236W
YCL010C
YKR036C
Module	195	23
YDR228C
YLR115W
YPR107C
YNL222W
YHR119W
YBR175W
YOR179C
YDR301W
YJR093C
YPL138C
YNL317W
YGR156W
YAL043C
YJL033W
YKL059C
YER054C
YKL018W
YKR002W
YDR195W
YAR003W
YER133W
YOR250C
YLR277C
Module	196	13
YJL069C
YNL075W
YGR090W
YOR056C
YKL143W
YBR247C
YDL060W
YHR148W
YNL207W
YJR002W
YMR093W
YER082C
YPL012W
Module	197	33
YHR016C
YDL200C
YDL059C
YFR051C
YIL004C
YIL076W
YJL151C
YOR181W
YNL113W
YCR088W
YPL010W
YDL017W
YNL287W
YFR024C-A
YBL007C
YAL015C
YLR268W
YJR063W
YLL011W
YCR009C
YDR238C
YIL147C
YNL094W
YOR341W
YPR110C
YPL246C
YLR078C
YNL243W
YOR210W
YGL137W
YDR388W
YPR010C
YDL145C
Module	198	76
YOR320C
YDR283C
YDR473C
YPR132W
YBR055C
YHR107C
YPL190C
YLR117C
YCR077C
YML046W
YBR188C
YPL140C
YDR416W
YPR178W
YNL251C
YLR264W
YPR101W
YGL128C
YPR082C
YKL012W
YBR119W
YDL047W
YHR165C
YEL015W
YPL151C
YOL149W
YJR050W
YGR074W
YGR091W
YJL124C
YKL013C
YKL173W
YLR314C
YDR235W
YBR234C
YMR288W
YMR213W
YMR125W
YFL017W-A
YGR013W
YDL160C
YHR030C
YBR217W
YCR002C
YJR022W
YER146W
YHR086W
YDL225W
YER172C
YLR337C
YNR035C
YNL118C
YLR370C
YDL029W
YAL032C
YJR065C
YGL120C
YPL178W
YER112W
YLR298C
YML049C
YPR182W
YKL129C
YBR094W
YBL026W
YNL147W
YMR109W
YLR438C-A
YLR275W
YER029C
YDR378C
YDR143C
YLL036C
YLR147C
YIL062C
YOR308C
Module	199	3
YHR084W
YPL049C
YDR480W
Module	200	4
YDL030W
YMR288W
YML049C
YJL203W
Module	201	84
YGR104C
YDR224C
YCR042C
YML098W
YCR093W
YDR443C
YNL107W
YBR253W
YDL165W
YER148W
YGR274C
YNL236W
YHR090C
YDR176W
YGR252W
YAL011W
YAL021C
YGR002C
YPL254W
YBR193C
YPR070W
YGR092W
YBR198C
YNL025C
YGL151W
YGR134W
YOR244W
YDR334W
YBR231C
YIL038C
YML015C
YNL102W
YOL135C
YMR227C
YHR041C
YGL025C
YDR359C
YBR010W
YPL042C
YPL248C
YBL035C
YOL012C
YHR099W
YBL093C
YNR052C
YLR399C
YCR081W
YNL288W
YDR225W
YMR236W
YLR071C
YIR008C
YDR216W
YER022W
YGL112C
YDR146C
YFL039C
YPL235W
YEL009C
YHR058C
YDR145W
YJL081C
YPR072W
YOL051W
YMR005W
YBR081C
YHR179W
YPR023C
YKL028W
YDR167W
YOR174W
YNL030W
YLR055C
YPL011C
YER068W
YKR062W
YDR190C
YML041C
YMR112C
YNR010W
YDL005C
YDR308C
YCL010C
YKR036C
Module	202	340
YOR320C
YDR473C
YFR002W
YBL102W
YBR183W
YDR395W
YMR312W
YEL017C-A
YMR153W
YMR047C
YKL144C
YPR190C
YNL113W
YGL022W
YOL003C
YML123C
YKL196C
YGL070C
YBR106W
YLR372W
YOR046C
YDL017W
YAR002W
YGR260W
YDL212W
YGR289C
YEL002C
YDL116W
YKL068W
YLR264W
YML012W
YNL094W
YLR078C
YBR154C
YHR165C
YBR119W
YEL015W
YFL048C
YNR013C
YLR026C
YJL124C
YGR074W
YBR196C
YOR151C
YKL173W
YIL016W
YBR234C
YJL151C
YHR026W
YDR002W
YHR123W
YBL105C
YJL140W
YKL057C
YGR119C
YKL008C
YNL125C
YOR207C
YNL238W
YJL117W
YFR024C-A
YGR186W
YNR035C
YLR370C
YOR085W
YIL114C
YDL140C
YGL120C
YJR010C-A
YLR384C
YBR243C
YKL154W
YDR238C
YDL015C
YLR178C
YLL021W
YPR110C
YLR208W
YOR308C
YGL223C
YGR284C
YBR054W
YPR132W
YBR055C
YGR120C
YFR051C
YLR117C
YIL004C
YIL076W
YER009W
YJL057C
YHL034C
YGL172W
YFR040W
YOR224C
YHL003C
YDL054C
YLR291C
YJL196C
YOR016C
YPL140C
YPL086C
YDR404C
YDR456W
YLR004C
YNL287W
YLR241W
YDR416W
YDL206W
YLR268W
YMR197C
YMR308C
YMR255W
YPL085W
YAL007C
YLR343W
YGL128C
YOR210W
YGL137W
YBR036C
YJL138C
YPR187W
YLR292C
YPL101W
YGR060W
YJR050W
YFL062W
YDL207W
YKR082W
YDR297W
YLR314C
YBL050W
YOR181W
YNL101W
YNL151C
YHR030C
YCR002C
YER146W
YGR218W
YIL021W
YBR171W
YOL005C
YDL225W
YIL063C
YAR002C-A
YER172C
YOR106W
YMR058W
YAL032C
YEL027W
YJR065C
YKR025W
YDR045C
YGR083C
YKR026C
YDL195W
YBR094W
YBL026W
YDL030W
YOL018C
YLR438C-A
YLR018C
YPR010C
YDR378C
YDR143C
YOR254C
YIL062C
YDR283C
YLR044C
YGL104C
YLR378C
YCR024C-A
YCL037C
YER025W
YNL130C
YHR107C
YPL190C
YHR133C
YPL227C
YJL002C
YDR414C
YPL237W
YJL020C
YGL200C
YLR083C
YER026C
YJR015W
YER005W
YEL063C
YNL044W
YPL094C
YJR063W
YIR022W
YPR178W
YDL232W
YPR198W
YIL147C
YDR189W
YIL109C
YOR103C
YHR007C
YGR091W
YGL097W
YLL028W
YCR034W
YLR347C
YLR293C
YMR213W
YJR074W
YCL025C
YJL004C
YJR042W
YGR013W
YDR211W
YMR264W
YDL160C
YLR319C
YJR022W
YPR156C
YHR086W
YFR021W
YCL024W
YER165W
YBR110W
YOR116C
YDR468C
YNL048W
YNL118C
YAL015C
YMR149W
YDL150W
YBL032W
YNL041C
YGL100W
YER112W
YGR191W
YOR185C
YOR159C
YKL129C
YOR341W
YPL246C
YNL243W
YMR109W
YJR076C
YMR215W
YER029C
YIL120W
YMR129W
YLR147C
YLL036C
YNR003C
YDL200C
YLL023C
YGL095C
YCR077C
YGL226C-A
YJL203W
YML046W
YKL212W
YHR142W
YBR188C
YPL010W
YML075C
YLR034C
YLR093C
YPR093C
YNL271C
YPL274W
YNL251C
YOL139C
YKL065C
YCR009C
YKL110C
YNL049C
YPR101W
YLL061W
YDR260C
YPR082C
YKL012W
YBR283C
YDL047W
YBR293W
YPR181C
YIL115C
YPL076W
YPL151C
YPL264C
YOL149W
YML067C
YKL013C
YDR331W
YDR335W
YHR016C
YLR080W
YHR110W
YDL059C
YMR288W
YMR125W
YAR027W
YFL017W-A
YCL052C
YGL051W
YCR088W
YHR140W
YML048W
YGR162W
YGR200C
YJL041W
YJR117W
YBR159W
YDR132C
YNL166C
YGL092W
YBR290W
YJR007W
YLR337C
YBL007C
YDL029W
YFL041W
YML103C
YLL011W
YPL178W
YDR507C
YDR276C
YJL011C
YLR298C
YPR182W
YML049C
YLR362W
YOR260W
YNL189W
YPR192W
YNL147W
YOR020C
YDR307W
YDR388W
YLR335W
YPR028W
YDL210W
YDL145C
Module	203	336
YOR320C
YPL144W
YDR473C
YMR290C
YKL016C
YMR312W
YKL143W
YOL038W
YKL144C
YDR004W
YPR190C
YNL113W
YDL060W
YKL059C
YGL070C
YDL017W
YER082C
YBR267W
YDR097C
YDR301W
YLR264W
YNL094W
YML109W
YGR145W
YLR078C
YDL213C
YBR154C
YNL064C
YMR314W
YBR119W
YHR165C
YCL059C
YEL015W
YLR175W
YGR135W
YGR074W
YJL124C
YLR277C
YOR151C
YDR194C
YKL173W
YFR053C
YML092C
YNL175C
YLR064W
YDR449C
YBR234C
YER012W
YGL178W
YHR191C
YJL151C
YIL112W
YOR362C
YMR049C
YGR254W
YOL077C
YOR259C
YBR142W
YJL140W
YKL018W
YKR002W
YHR066W
YML010W
YFR052W
YHR027C
YOR207C
YFR024C-A
YGR245C
YKL172W
YDR228C
YGR186W
YNR035C
YLR370C
YOR206W
YER021W
YDL140C
YGL120C
YKL009W
YNL124W
YLR384C
YOR005C
YDR238C
YPR110C
YLL021W
YHR052W
YAR003W
YML081C-A
YDR394W
YDL014W
YNL110C
YNL061W
YCL018W
YOR308C
YJR068W
YOR056C
YDR299W
YDL020C
YBR087W
YPR132W
YDR101C
YBR055C
YFR051C
YIL004C
YBR088C
YIL076W
YPR108W
YFR040W
YJR138W
YOR224C
YER173W
YGR232W
YPL140C
YPL086C
YDR404C
YPR020W
YNL287W
YOL068C
YNL002C
YLR268W
YLR115W
YDR416W
YLR259C
YPL211W
YLR106C
YPL129W
YBL039C
YHR197W
YMR093W
YGL128C
YOR117W
YLR015W
YOR210W
YGL137W
YDR155C
YHR200W
YPR187W
YER133W
YPL101W
YOR144C
YJR050W
YIR008C
YJL069C
YDR129C
YGR090W
YLR418C
YFR010W
YLL008W
YOR181W
YAL043C
YDL097C
YMR229C
YDL031W
YHR030C
YNR053C
YDR298C
YCR002C
YCL008C
YER146W
YGR262C
YPL043W
YIL075C
YIL021W
YOL005C
YDL225W
YER172C
YGL011C
YDR377W
YGL099W
YHL030W
YJR065C
YKR025W
YJR121W
YKR081C
YBR247C
YFR050C
YNL207W
YBR094W
YBL026W
YGR063C
YDR496C
YLR438C-A
YKL145W
YBR279W
YPR010C
YGL048C
YDR378C
YDR143C
YIL062C
YDR283C
YPR107C
YHR119W
YJL001W
YHR089C
YML032C
YJL173C
YHR107C
YPL190C
YIL035C
YJL033W
YNL182C
YJL172W
YMR273C
YIL148W
YHR088W
YBL041W
YPR144C
YEL037C
YER126C
YCR072C
YJR063W
YPR178W
YNL102W
YPL093W
YIL147C
YOR157C
YDR189W
YER006W
YAL016W
YBL035C
YOR272W
YGL019W
YDR427W
YGR091W
YGL190C
YDR060W
YDL147W
YLR197W
YDL188C
YBR175W
YMR213W
YNL317W
YLR180W
YGR013W
YLR319C
YDL160C
YNL230C
YJR022W
YFR021W
YHR086W
YPL012W
YOR116C
YOR250C
YNL118C
YAL015C
YCR033W
YOR179C
YDL150W
YER112W
YKL129C
YOR341W
YOR217W
YPL246C
YNL243W
YMR109W
YOL133W
YER029C
YER164W
YLR113W
YLR147C
YLL036C
YKR029C
YDL200C
YNL222W
YGR161C
YMR276W
YCR077C
YDL007W
YGR253C
YML046W
YJL109C
YPR103W
YLR421C
YGL004C
YPL065W
YPL010W
YJL130C
YJR045C
YOR061W
YDL126C
YPR093C
YNL271C
YNL251C
YMR205C
YPL138C
YPR016C
YLR074C
YCR009C
YPR101W
YHR170W
YNL290W
YDR260C
YOR123C
YPR082C
YKL012W
YDR195W
YAR007C
YDL047W
YPL151C
YOL149W
YKL013C
YBL099W
YHR016C
YOL094C
YDR235W
YDL059C
YJL008C
YMR125W
YFL017W-A
YGL111W
YCR088W
YDL134C
YER054C
YBR217W
YFR004W
YBR272C
YOR039W
YLR337C
YBR103W
YBL007C
YDL029W
YLR276C
YPL078C
YLL011W
YER094C
YPL178W
YLR298C
YGR240C
YPR182W
YLR362W
YNL147W
YGL081W
YLR275W
YDR388W
YOR261C
YKL112W
YDL145C
Module	204	3
YBR136W
YLR304C
YBR143C
Module	205	89
YOR320C
YDR283C
YDR473C
YPR132W
YBR055C
YHR107C
YPL190C
YCR077C
YJL203W
YML046W
YFR040W
YPL140C
YIL156W
YDR416W
YNL271C
YPR178W
YNL251C
YLR264W
YPR101W
YGL128C
YPR082C
YKL012W
YBR119W
YDL047W
YHR165C
YEL015W
YPL151C
YOL149W
YJR050W
YKL013C
YGR074W
YGR091W
YJL124C
YKL173W
YLR314C
YBR234C
YDR235W
YMR288W
YMR213W
YMR125W
YFL017W-A
YGR013W
YLR319C
YDL160C
YHR030C
YCR002C
YMR240C
YJR022W
YER146W
YCL024W
YHR086W
YNL166C
YDL225W
YER172C
YLR337C
YNR035C
YLR370C
YNL118C
YDL029W
YAL032C
YJR065C
YGL120C
YDR507C
YPL178W
YER112W
YLR298C
YLR362W
YPR182W
YML049C
YOR159C
YKL129C
YDL098C
YBR094W
YLL021W
YBL026W
YNL147W
YDL030W
YMR109W
YJR076C
YLR275W
YLR438C-A
YER029C
YGR129W
YDR378C
YDR143C
YLL036C
YLR147C
YIL062C
YOR308C
Module	206	48
YBR196C
YDR335W
YFR002W
YLR044C
YLR347C
YLR293C
YER025W
YCL037C
YJR074W
YMR047C
YER009W
YJR042W
YHL034C
YGL172W
YDR002W
YDR211W
YGR162W
YPL237W
YKL057C
YLR291C
YGR119C
YER165W
YGR218W
YGL092W
YIL063C
YJR007W
YGL049C
YAR002W
YML103C
YOL139C
YDL116W
YBL032W
YIR001C
YGL100W
YKL068W
YOR185C
YGR083C
YOR260W
YKR026C
YNL189W
YLR178C
YLR335W
YJL138C
YDR192C
YLR208W
YMR129W
YGL097W
YKR082W
Module	207	5
YLR319C
YLL021W
YNL271C
YLR362W
YLR113W
Module	208	3
YNL138W
YLL050C
YMR092C
Module	209	25
YNR003C
YOR151C
YMR312W
YKL144C
YPR190C
YOR224C
YJL140W
YNL151C
YGR200C
YGL070C
YDR404C
YPL086C
YOR207C
YIL021W
YOL005C
YOR116C
YDL140C
YKR025W
YDL150W
YLR384C
YJL011C
YDR045C
YKL110C
YBR154C
YPL101W
Module	210	231
YPL144W
YKL016C
YMR312W
YOL038W
YKL144C
YDR004W
YPR190C
YNL113W
YPL240C
YAL021C
YGL070C
YDL017W
YGR134W
YDR097C
YOR027W
YNL094W
YEL056W
YML109W
YLR078C
YBR154C
YNL064C
YMR314W
YNR052C
YGR135W
YOR151C
YDR216W
YFR053C
YML092C
YBR234C
YLR064W
YER012W
YHR191C
YJL151C
YIL112W
YOR362C
YGR254W
YOR259C
YJL140W
YPR072W
YFR052W
YMR005W
YHR027C
YBR081C
YOR207C
YFR024C-A
YDR167W
YGR186W
YNR035C
YLR370C
YER021W
YDL140C
YLR384C
YDR238C
YPR110C
YLL021W
YML081C-A
YDR394W
YCL018W
YJR068W
YLL022C
YIR006C
YCR042C
YDL020C
YBR087W
YBR055C
YKL117W
YFR051C
YCR093W
YIL004C
YBR088C
YIL076W
YPR108W
YDR443C
YER148W
YFR040W
YGR274C
YOR224C
YER173W
YGR232W
YPL140C
YPL086C
YDR404C
YPR020W
YNL287W
YOL068C
YLR268W
YLR259C
YBL039C
YOR117W
YOR210W
YGL137W
YDR155C
YHR200W
YPR187W
YPL101W
YOR144C
YNL288W
YIR008C
YDR129C
YLR314C
YFR010W
YOR181W
YDL097C
YER171W
YEL009C
YHR030C
YCR002C
YDR298C
YCL008C
YGR262C
YIL075C
YIL021W
YOL005C
YDL225W
YGL011C
YDR377W
YHL030W
YJR065C
YJR121W
YFR050C
YKL145W
YPR010C
YGL048C
YDR143C
YIL062C
YJL001W
YJL173C
YML032C
YML098W
YHR107C
YJL172W
YMR273C
YIL148W
YBL041W
YGR092W
YEL037C
YJR063W
YNL102W
YIL147C
YOR157C
YDR189W
YPL042C
YAL016W
YJR035W
YBL035C
YDR427W
YGL190C
YDL147W
YDL188C
YMR186W
YIL046W
YLR180W
YLR319C
YDR145W
YCL024W
YFR021W
YOR116C
YCR033W
YAL015C
YDL150W
YLR055C
YPL011C
YKL129C
YOR341W
YPL001W
YOR217W
YPL246C
YNL243W
YMR109W
YJR076C
YOL133W
YCL010C
YKR029C
YDL200C
YGR161C
YMR276W
YDL007W
YGR253C
YDL165W
YPR103W
YLR421C
YGL004C
YPL065W
YGR252W
YPL010W
YJL130C
YJR045C
YFL016C
YBR198C
YDL126C
YPR093C
YIL156W
YNL271C
YMR205C
YIL038C
YML015C
YCR009C
YKL110C
YNL290W
YDR260C
YAR007C
YDL047W
YKL013C
YMR236W
YBL099W
YHR016C
YOL094C
YDL059C
YGL112C
YJL008C
YCR088W
YDL134C
YGR200C
YMR078C
YNL166C
YFR004W
YBR272C
YLR337C
YBR103W
YBL007C
YDL029W
YPL078C
YER094C
YLL011W
YDR507C
YGR240C
YLR362W
YER068W
YDR388W
YOR261C
YDL145C
Module	211	3
YOR045W
YGR201C
YBR077C
Module	212	5
YDR489W
YBL006C
YDR013W
YFR043C
YJL072C
Module	213	7
YNR035C
YLR370C
YMR109W
YJR065C
YBR234C
YKL013C
YIL062C
Module	214	3
YML032C
YJL173C
YAR007C
Module	215	3
YLR310C
YOR101W
YNL098C
Module	216	11
YKR030W
YHR114W
YBL007C
YPL246C
YIR006C
YLR064W
YJL151C
YBR205W
YGR268C
YNL084C
YFR024C-A
Module	217	4
YML056C
YFR031C
YOL115W
YIL079C
Module	218	63
YHR089C
YMR290C
YKL143W
YDR101C
YIL035C
YDL060W
YNL182C
YGR103W
YHR088W
YER082C
YDL208W
YOR061W
YCR072C
YER126C
YBR267W
YNL002C
YPL211W
YPR016C
YLR074C
YPL093W
YHR197W
YHR170W
YER006W
YMR093W
YDL213C
YOR272W
YCL059C
YGL019W
YLR175W
YDR060W
YJL069C
YGR090W
YNL175C
YDR449C
YLL008W
YMR049C
YGL111W
YOL077C
YDL031W
YBR142W
YNL230C
YNR053C
YHR066W
YKL014C
YPL043W
YPL012W
YGR245C
YOR039W
YKL172W
YGL099W
YOR206W
YKL009W
YNL124W
YKR081C
YBR247C
YNL207W
YHR052W
YDR496C
YER164W
YKL112W
YKL021C
YNL110C
YNL061W
Module	219	24
YPR093C
YGR186W
YOR151C
YDL140C
YMR312W
YDL150W
YLR384C
YPL129W
YKL144C
YPR190C
YKL110C
YOR224C
YJL140W
YGR200C
YBR154C
YGL070C
YPR187W
YPL086C
YDR404C
YOR207C
YIL021W
YPL101W
YOL005C
YOR116C
Module	220	4
YHR089C
YNL124W
YKL014C
YLR175W
Module	221	3
YDL154W
YMR224C
YLR394W
Module	222	256
YOR320C
YPL144W
YDR473C
YKL016C
YMR312W
YOL038W
YKL144C
YDR004W
YPR190C
YNL113W
YKL196C
YGL070C
YDL017W
YDR097C
YLR264W
YNL094W
YML109W
YEL056W
YLR078C
YBR154C
YNL064C
YMR314W
YHR165C
YBR119W
YEL015W
YLR026C
YGR135W
YJL124C
YGR074W
YOR151C
YKL173W
YFR053C
YML092C
YBR234C
YER012W
YGL178W
YHR191C
YJL151C
YIL112W
YOR362C
YGR254W
YOR259C
YJL140W
YML010W
YFR052W
YHR027C
YOR207C
YFR024C-A
YGR186W
YNR035C
YLR370C
YDL140C
YER021W
YGL120C
YLR384C
YDR238C
YLL021W
YPR110C
YML081C-A
YDR394W
YGR129W
YCL018W
YLL022C
YOR308C
YJR068W
YDL020C
YBR087W
YBR055C
YFR051C
YPR132W
YLR117C
YIL004C
YIL076W
YBR088C
YPR108W
YJR138W
YFR040W
YOR224C
YER173W
YGR232W
YPL086C
YPL140C
YDR404C
YPR020W
YNL287W
YOL068C
YLR268W
YDR416W
YLR259C
YMR197C
YPL129W
YBL039C
YGL128C
YOR117W
YGL137W
YDR155C
YHR200W
YPR187W
YPL101W
YOR144C
YJR050W
YIR008C
YLR314C
YLR418C
YBL050W
YFR010W
YOR181W
YDL097C
YHR030C
YNR053C
YCR002C
YDR298C
YMR240C
YER146W
YGR262C
YIL075C
YIL021W
YOL005C
YDL225W
YER172C
YGL011C
YDR377W
YAL032C
YHL030W
YJR065C
YER122C
YJR121W
YFR050C
YBR094W
YBL026W
YDL030W
YGR063C
YOL018C
YLR438C-A
YKL145W
YBR279W
YPR010C
YGL048C
YDR143C
YDR378C
YIL062C
YDR283C
YJL001W
YML032C
YJL173C
YHR107C
YPL190C
YJL020C
YMR273C
YDL209C
YBL041W
YEL037C
YPR178W
YNL102W
YIL147C
YOR157C
YDR189W
YAL016W
YBL035C
YGR091W
YDR427W
YDL147W
YDL188C
YMR213W
YLR180W
YGR013W
YLR319C
YDL160C
YJR022W
YHR086W
YOR116C
YDR468C
YAL015C
YNL118C
YCR033W
YDL150W
YER112W
YOR159C
YKL129C
YOR341W
YPL001W
YOR217W
YPL246C
YNL243W
YMR109W
YJR076C
YER029C
YLR147C
YLL036C
YKR029C
YDL200C
YGR161C
YGL095C
YMR276W
YCR077C
YDL007W
YGR253C
YPR103W
YLR421C
YGL004C
YBR188C
YPL010W
YJL130C
YJR045C
YLR093C
YDL126C
YPR093C
YNL271C
YMR205C
YNL251C
YCR009C
YPR101W
YNL290W
YDR260C
YOR123C
YKL012W
YPR082C
YDL047W
YAR007C
YPL151C
YOL149W
YKL013C
YBL099W
YHR016C
YOL094C
YDR235W
YDL059C
YMR288W
YJL008C
YMR125W
YFL017W-A
YCR088W
YDL134C
YBR217W
YFR004W
YBR272C
YLR337C
YBL007C
YBR103W
YDL029W
YPL078C
YLL011W
YER094C
YPL178W
YDR507C
YLR298C
YGR240C
YLR362W
YML049C
YPR182W
YNL147W
YGL081W
YLR275W
YDR388W
YOR261C
YDL145C
Module	223	7
YHR089C
YDL213C
YNL124W
YKL014C
YDL014W
YDL208W
YLR175W
Module	224	4
YPR119W
YGL086W
YJL030W
YGL116W
Module	225	4
YBL058W
YOR341W
YKL213C
YPR010C
Module	226	5
YGR108W
YBR160W
YKR091W
YDL155W
YBR135W
Module	227	11
YNL002C
YDL031W
YKL009W
YFR001W
YHR088W
YPR016C
YNL110C
YLR074C
YOR005C
YNL061W
YER126C
Module	228	3
YBR136W
YDR499W
YBR143C
Module	229	3
YGL206C
YHR108W
YIL094C
Module	230	22
YAL015C
YLR268W
YJR063W
YDL200C
YLL011W
YDL059C
YFR051C
YIL004C
YIL076W
YNL113W
YDR238C
YIL147C
YOR341W
YPR110C
YLR078C
YOR210W
YGL137W
YPL010W
YPR010C
YDL017W
YDL145C
YNL287W
Module	231	5
YMR198W
YFL008W
YJR112W
YPR141C
YNL084C
Module	232	7
YDR395W
YMR255W
YJL041W
YOR046C
YIL115C
YJL061W
YDL207W
Module	233	3
YML029W
YNL329C
YKL197C
Module	234	139
YLR398C
YFR002W
YPR107C
YHR119W
YLR044C
YHR089C
YJR093C
YKL143W
YCL037C
YHR069C
YIL035C
YMR047C
YDL060W
YJL033W
YKL059C
YHR088W
YER082C
YER126C
YAR002W
YBR267W
YDR301W
YDL116W
YKL068W
YPL093W
YER006W
YOR272W
YDL213C
YDR192C
YGL019W
YLR175W
YGL097W
YLR277C
YDR060W
YBR196C
YLR197W
YDR194C
YBR175W
YLR347C
YNL175C
YLR293C
YJR074W
YPL204W
YNL317W
YMR049C
YOL077C
YDR280W
YJR042W
YDR002W
YGR095C
YKL018W
YNL230C
YCR035C
YKL057C
YHR066W
YKR002W
YGR119C
YER165W
YPL012W
YOR250C
YGR245C
YKL172W
YDR228C
YDL111C
YOR179C
YKL009W
YNL124W
YBL032W
YGL100W
YOR185C
YOR005C
YLR178C
YJR002W
YHR052W
YAR003W
YER164W
YDL014W
YLR208W
YNL110C
YMR129W
YNL061W
YNL222W
YOR056C
YOL142W
YDR101C
YOR001W
YER009W
YGL213C
YJL057C
YNL232W
YGL172W
YOR061W
YDL208W
YNL002C
YLR115W
YPL211W
YOL139C
YMR308C
YLR106C
YPL138C
YPR016C
YLR074C
YOL021C
YHR197W
YHR170W
YLR015W
YDR195W
YJL138C
YER133W
YKR082W
YDR335W
YJL069C
YGR090W
YGR156W
YAL043C
YHR081W
YGL111W
YDL031W
YMR229C
YGR162W
YER054C
YNR053C
YKL014C
YPL043W
YGL092W
YIL063C
YOR039W
YGL049C
YOR076C
YNL075W
YLR276C
YGL099W
YML103C
YKR081C
YNL189W
YBR247C
YNL207W
YLR335W
YKL112W
YGR195W
Module	235	8
YIL017C
YBL049W
YGL227W
YCL039W
YBR105C
YMR135C
YIL097W
YDR255C
Module	236	57
YFR002W
YDR395W
YLR044C
YER025W
YCL037C
YMR153W
YMR047C
YER009W
YHL034C
YJL057C
YGL172W
YPL237W
YLR291C
YOR046C
YAR002W
YOL139C
YMR308C
YMR255W
YDL116W
YKL068W
YJL138C
YDR192C
YIL115C
YGL097W
YDL207W
YKR082W
YBR196C
YDR335W
YLR347C
YLR293C
YJR074W
YJR042W
YDR002W
YDR211W
YGR162W
YKL057C
YJL041W
YGR119C
YER165W
YGR218W
YGL092W
YIL063C
YJR007W
YML103C
YBL032W
YGL100W
YIR001C
YOR260W
YOR185C
YGR083C
YAL005C
YKR026C
YNL189W
YLR178C
YLR335W
YLR208W
YMR129W
Module	237	7
YKL061W
YBL079W
YMR255W
YOR046C
YIL115C
YJL061W
YDL207W
Module	238	16
YBR196C
YLR044C
YOL139C
YJR009C
YER025W
YCR084C
YOR260W
YGR083C
YKR026C
YDR211W
YPL237W
YBR112C
YLR291C
YJL138C
YNL167C
YJR007W
Module	239	3
YPL094C
YLR292C
YBR171W
Module	240	225
YFR002W
YBR183W
YDR395W
YMR312W
YEL017C-A
YMR153W
YBR069C
YMR047C
YKL144C
YPR190C
YNL113W
YGL022W
YML123C
YOL003C
YBR106W
YLR372W
YGL070C
YOR046C
YDL017W
YAR002W
YGR260W
YDL212W
YGR289C
YEL002C
YDL116W
YKL068W
YML012W
YLR078C
YBR154C
YFL048C
YNR013C
YLR026C
YBR196C
YOR151C
YIL016W
YHR026W
YDR002W
YBL105C
YHR123W
YJL140W
YKL057C
YKL008C
YGR119C
YNL125C
YOR207C
YJL117W
YGR186W
YOR085W
YIL114C
YDL140C
YJR010C-A
YLR384C
YKL154W
YDR238C
YDL015C
YLR178C
YPR110C
YLR208W
YGL223C
YGR284C
YBR054W
YFR051C
YGR120C
YIL004C
YIL076W
YER009W
YJL057C
YHL034C
YGL172W
YOR224C
YDL054C
YLR291C
YJL196C
YOR016C
YPL086C
YDR404C
YNL287W
YDR456W
YLR004C
YLR241W
YLR268W
YDL206W
YMR308C
YMR255W
YPL085W
YAL007C
YLR343W
YOR210W
YGL137W
YBR036C
YJL138C
YPR187W
YLR292C
YPL101W
YGR060W
YFL062W
YDL207W
YKR082W
YDR297W
YOR181W
YNL101W
YNL151C
YBR171W
YIL021W
YOL005C
YIL063C
YAR002C-A
YMR058W
YEL027W
YKR025W
YDR045C
YGR083C
YKR026C
YDL195W
YLR018C
YPR010C
YOR254C
YLR044C
YGL104C
YLR378C
YCR024C-A
YCL037C
YER025W
YNL130C
YHR133C
YPL227C
YJL002C
YPL237W
YGL200C
YLR083C
YER026C
YJR015W
YEL063C
YNL044W
YPL094C
YJR063W
YIR022W
YDL232W
YPR198W
YIL147C
YDR189W
YIL109C
YOR103C
YHR007C
YGL097W
YLL028W
YCR034W
YLR347C
YLR293C
YJR074W
YCL025C
YJR042W
YDR211W
YMR264W
YPR156C
YER165W
YBR110W
YOR116C
YNL048W
YAL015C
YMR149W
YBL032W
YDL150W
YNL041C
YGL100W
YGR191W
YOR185C
YOR341W
YMR215W
YMR129W
YNR003C
YDL200C
YLL023C
YGL226C-A
YKL212W
YHR142W
YPL010W
YML075C
YLR034C
YPR093C
YPL274W
YOL139C
YKL065C
YCR009C
YKL110C
YNL049C
YLL061W
YBR283C
YBR293W
YPR181C
YIL115C
YPL076W
YPL264C
YML067C
YDR331W
YDR335W
YLR080W
YHR110W
YDL059C
YAR027W
YCL052C
YGL051W
YHR140W
YML048W
YGR162W
YGR200C
YJL041W
YJR117W
YBR159W
YGL092W
YBR290W
YJR007W
YFL041W
YML103C
YDR276C
YIR001C
YJL011C
YOR260W
YNL189W
YOR020C
YDR307W
YLR335W
YPR028W
YDR388W
YDL145C
Module	241	392
YDR473C
YPL144W
YMR290C
YMR312W
YKL143W
YKL144C
YDR004W
YNL113W
YPR190C
YPL240C
YDL060W
YKL059C
YAL021C
YDL017W
YER082C
YGR134W
YDR097C
YGR075C
YLR264W
YLR078C
YBR154C
YDL213C
YNL064C
YMR314W
YNR052C
YGR135W
YLR175W
YGR074W
YLR277C
YDR194C
YFR053C
YKL173W
YDR216W
YNL175C
YBR234C
YHR191C
YIL112W
YOR362C
YOR259C
YBR142W
YHR066W
YKR002W
YPR072W
YFR052W
YMR005W
YBR081C
YFR024C-A
YGR186W
YDR228C
YKL172W
YLR370C
YDL140C
YGL120C
YNL124W
YLR384C
YDR238C
YLL021W
YPR110C
YHR052W
YAR003W
YML081C-A
YGR129W
YNL110C
YNL061W
YCL018W
YJR068W
YLL022C
YOR308C
YOR056C
YBR087W
YFR051C
YDR101C
YPR132W
YKL117W
YIL004C
YCR093W
YLR117C
YIL076W
YBR088C
YDR443C
YFR040W
YER148W
YGR274C
YDR404C
YPL086C
YPL140C
YPL254W
YDL208W
YNL287W
YDR416W
YLR115W
YLR268W
YLR259C
YPL211W
YLR106C
YBL039C
YMR093W
YOR117W
YDR155C
YJR050W
YNL288W
YJL069C
YIR008C
YLR314C
YGR156W
YAL043C
YDL097C
YMR229C
YHR030C
YNL151C
YDR298C
YNR053C
YCL008C
YER146W
YGR262C
YIL075C
YPL043W
YIL021W
YDL225W
YGL011C
YNL075W
YHL030W
YJR065C
YKR025W
YKR081C
YFR050C
YBR247C
YDL098C
YBR094W
YNL207W
YBL026W
YLR438C-A
YKL145W
YGL048C
YDR143C
YIL062C
YKR036C
YPR107C
YJL001W
YHR089C
YML098W
YIL035C
YPL190C
YJL033W
YNL182C
YHR088W
YBL041W
YER126C
YNL102W
YOR157C
YPL042C
YER006W
YBL035C
YDR427W
YDR060W
YDL188C
YBR175W
YNL317W
YMR186W
YLR180W
YDL160C
YDR145W
YKR101W
YHR086W
YOR116C
YCR033W
YNL118C
YDL150W
YLR055C
YER112W
YOR159C
YBL002W
YKL129C
YMR109W
YOL133W
YER029C
YLR113W
YLL036C
YDL200C
YGR161C
YDL007W
YDL165W
YLR421C
YPR103W
YPL065W
YBR188C
YJL130C
YFL016C
YOR061W
YBR198C
YIL038C
YML015C
YLR074C
YPR101W
YPR082C
YDL047W
YPL151C
YOL149W
YHR016C
YOL094C
YDL059C
YJL008C
YFL017W-A
YER054C
YBR217W
YBR272C
YBL007C
YDL029W
YER094C
YLL011W
YPL078C
YJL011C
YPR182W
YKL112W
YOR320C
YKL016C
YOL038W
YGL070C
YBR267W
YOR027W
YDR301W
YEL056W
YML109W
YNL094W
YHR165C
YBR119W
YEL015W
YJL124C
YOR151C
YML092C
YER012W
YJL151C
YGR254W
YMR049C
YOL077C
YKL018W
YJL140W
YHR027C
YOR207C
YGR245C
YDR167W
YNR035C
YOR206W
YER021W
YKL009W
YOR005C
YDR394W
YDL020C
YCR042C
YBR055C
YPR108W
YJR138W
YOR224C
YER173W
YGR232W
YPR020W
YNL002C
YOL068C
YHR197W
YGL128C
YLR015W
YGL137W
YOR210W
YHR200W
YER133W
YPR187W
YOR144C
YPL101W
YGR090W
YDR129C
YFR010W
YLL008W
YOR181W
YDL031W
YEL009C
YER171W
YCR002C
YOL005C
YER172C
YDR377W
YGL099W
YER122C
YJR121W
YDR045C
YHR148W
YDL030W
YPR010C
YDR378C
YDR283C
YHR119W
YJR093C
YJL173C
YML032C
YHR107C
YDR469W
YJL172W
YMR273C
YIL148W
YEL037C
YCR072C
YJR063W
YPR178W
YMR227C
YIL147C
YPL093W
YDR189W
YAL016W
YJR035W
YOR272W
YGL019W
YGR091W
YGL190C
YDL147W
YMR213W
YGR013W
YLR319C
YNL230C
YJR022W
YFR021W
YCL024W
YPL012W
YOR250C
YAL015C
YOR179C
YPL011C
YOR341W
YJR002W
YOR217W
YPL001W
YPL246C
YNL243W
YJR076C
YER164W
YLR147C
YKR029C
YCL010C
YNR003C
YNL222W
YMR276W
YCR077C
YJL203W
YGR253C
YML046W
YGL004C
YDR176W
YGR252W
YPL010W
YJR045C
YDL126C
YPR093C
YIL156W
YNL271C
YMR205C
YNL251C
YPL138C
YCR009C
YPR016C
YDL190C
YHR170W
YDR260C
YNL290W
YKL012W
YDR195W
YAR007C
YKL013C
YMR236W
YBL099W
YDR235W
YGL112C
YMR288W
YMR125W
YGL111W
YCR088W
YDL134C
YKL014C
YFR004W
YLR337C
YOR039W
YBR103W
YLR276C
YDR507C
YPL178W
YGR240C
YLR298C
YLR362W
YML049C
YNL147W
YGL081W
YLR275W
YDR388W
YOR261C
YDL145C
Module	242	3
YML095C
YMR291W
YPL262W
Module	243	46
YOL148C
YOL094C
YIR008C
YDR216W
YCR042C
YGL112C
YML098W
YBR087W
YCR093W
YBR088C
YHR191C
YDR443C
YDL165W
YEL009C
YER148W
YGR274C
YDR145W
YDR176W
YGR252W
YPR072W
YAL021C
YBR081C
YPL254W
YBR198C
YGR092W
YGR134W
YDR167W
YIL038C
YML015C
YNL102W
YMR227C
YLR055C
YPL011C
YER068W
YPL042C
YNL290W
YOR217W
YBL035C
YDR392W
YNR052C
YOR144C
YNL288W
YMR236W
YKR036C
YCL010C
YJR068W
Module	244	3
YDR140W
YLR121C
YIL151C
Module	245	3
YLR292C
YBR171W
YOR254C
Module	246	8
YJL074C
YFL008W
YFR031C
YMR124W
YER149C
YEL043W
YDL074C
YNL084C
Module	247	51
YHR089C
YMR290C
YDR101C
YIL035C
YNL182C
YGR103W
YHR088W
YOR061W
YCR072C
YER126C
YBR267W
YNL002C
YPL211W
YPR016C
YLR074C
YPL093W
YHR197W
YHR170W
YER006W
YDL213C
YOR272W
YGL019W
YLR175W
YDR060W
YNL175C
YLL008W
YMR049C
YGL111W
YOL077C
YDL031W
YBR142W
YNL230C
YNR053C
YHR066W
YKL014C
YPL043W
YGR245C
YOR039W
YKL172W
YGL099W
YOR206W
YKL009W
YNL124W
YKR081C
YHR052W
YDR496C
YER164W
YKL112W
YKL021C
YNL110C
YNL061W
Module	248	81
YOR320C
YDR283C
YDR473C
YBR065C
YPR132W
YBR055C
YHR107C
YPL190C
YLR117C
YCR077C
YJL203W
YML046W
YBR188C
YDR416W
YPR178W
YNL251C
YLR264W
YPR101W
YGL128C
YPR082C
YKL012W
YBR119W
YDL047W
YHR165C
YEL015W
YPL151C
YOL149W
YJR050W
YGR074W
YGR091W
YJL124C
YKL013C
YKL173W
YLR314C
YDR235W
YBR234C
YMR288W
YMR213W
YMR125W
YFL017W-A
YGR013W
YDL160C
YCR002C
YMR240C
YJR022W
YER146W
YHR086W
YNL166C
YDL225W
YER172C
YLR337C
YNR035C
YNL118C
YLR370C
YDL029W
YJR065C
YGL120C
YPL178W
YDR507C
YLR298C
YER112W
YPR182W
YML049C
YOR159C
YKL129C
YBR094W
YBL026W
YNL147W
YDL030W
YMR109W
YLR438C-A
YLR275W
YJR076C
YER029C
YGR129W
YLR147C
YDR378C
YDR143C
YLL036C
YIL062C
YOR308C
Module	249	312
YOR320C
YDR473C
YBR183W
YMR290C
YMR312W
YKL143W
YEL017C-A
YKL144C
YPR190C
YNL113W
YDL060W
YGL022W
YOL003C
YML123C
YKL196C
YGL070C
YBR106W
YLR372W
YDL017W
YER082C
YBR267W
YGR260W
YDL212W
YGR289C
YEL002C
YLR264W
YML012W
YNL094W
YLR078C
YBR154C
YDL213C
YBR119W
YHR165C
YCL059C
YFL048C
YEL015W
YLR026C
YLR175W
YGR074W
YJL124C
YOR151C
YKL173W
YNL175C
YIL016W
YBR234C
YJL151C
YMR049C
YOL077C
YHR026W
YHR123W
YBR142W
YJL140W
YKL008C
YNL125C
YOR207C
YJL117W
YFR024C-A
YGR245C
YGR186W
YKL172W
YOR085W
YNR035C
YLR370C
YDL140C
YGL120C
YJR010C-A
YKL009W
YNL124W
YLR384C
YKL154W
YOR005C
YDR238C
YDL015C
YPR110C
YLL021W
YHR052W
YNL110C
YNL061W
YOR308C
YGL223C
YBR054W
YGR284C
YPR132W
YFR051C
YDR101C
YBR055C
YGR120C
YIL004C
YIL076W
YFR040W
YJR138W
YHL003C
YOR224C
YDL054C
YOR016C
YJL196C
YPL086C
YDR404C
YPL140C
YNL287W
YLR004C
YNL002C
YDR416W
YLR268W
YMR197C
YPL085W
YHR197W
YLR343W
YAL007C
YMR093W
YOR210W
YGL137W
YBR036C
YPR187W
YLR292C
YPL101W
YGR060W
YJR050W
YDR297W
YJL069C
YGR090W
YLR314C
YBL050W
YOR181W
YDL031W
YNL101W
YHR030C
YNR053C
YCR002C
YMR240C
YER146W
YPL043W
YIL021W
YBR171W
YOL005C
YDL225W
YAR002C-A
YOR106W
YER172C
YMR058W
YNL075W
YEL027W
YAL032C
YGL099W
YER122C
YJR065C
YKR025W
YKR081C
YDL195W
YBR247C
YDL098C
YHR148W
YNL207W
YBR094W
YBL026W
YDL030W
YOL018C
YDR496C
YLR438C-A
YMR106C
YLR018C
YPR010C
YOR254C
YDR378C
YDR143C
YIL062C
YDR283C
YGL104C
YHR089C
YCR024C-A
YNL130C
YHR107C
YPL227C
YPL190C
YHR133C
YJL002C
YJL020C
YGL200C
YLR083C
YER026C
YHR088W
YJR015W
YDL209C
YNL044W
YEL063C
YER126C
YJR063W
YPR178W
YPR198W
YDL232W
YPL093W
YIL147C
YDR189W
YER006W
YIL109C
YOR272W
YOR103C
YHR007C
YGR091W
YLL028W
YDR060W
YCR034W
YMR213W
YMR284W
YCL025C
YGR013W
YDL160C
YLR319C
YNL230C
YJR022W
YPR156C
YFR021W
YCL024W
YHR086W
YBR110W
YPL012W
YOR116C
YDR468C
YNL048W
YNL118C
YAL015C
YMR149W
YDL150W
YNL041C
YER112W
YOR159C
YKL129C
YOR341W
YJR002W
YPL246C
YNL243W
YMR109W
YMR215W
YJR076C
YER029C
YGL181W
YLL036C
YLR147C
YOR284W
YDL200C
YLL023C
YGL095C
YCR077C
YGL226C-A
YML046W
YKL212W
YHR142W
YPL010W
YML075C
YLR034C
YLR093C
YPR093C
YIL156W
YNL271C
YPL274W
YNL251C
YKL065C
YPR016C
YCR009C
YLR074C
YNL049C
YPR101W
YLL061W
YHR170W
YDR260C
YPR082C
YBR283C
YDL047W
YPR181C
YPL076W
YPL264C
YPL151C
YOL149W
YML067C
YKL013C
YDR331W
YHR016C
YHR110W
YDR235W
YDL059C
YMR125W
YAR027W
YFL017W-A
YGL111W
YGL051W
YHR140W
YCR088W
YML048W
YJR117W
YBR159W
YKL014C
YNL166C
YBR290W
YLR337C
YBL007C
YDL029W
YFL041W
YLL011W
YPL178W
YDR507C
YDR276C
YLR298C
YPR182W
YLR362W
YML049C
YPR192W
YNL147W
YDR307W
YPR028W
YDR388W
YDL145C
YDL210W
Module	250	33
YOR151C
YNR003C
YMR312W
YLR418C
YPR190C
YOR224C
YJL140W
YGL244W
YNL151C
YGR200C
YML010W
YGL070C
YPL086C
YDR404C
YOR207C
YIL021W
YOL005C
YOR116C
YPR093C
YGR186W
YDL140C
YOL145C
YDL150W
YLR384C
YDR045C
YKL110C
YML069W
YGL207W
YOR123C
YBR154C
YPR187W
YBR279W
YPL101W
Module	251	5
YOL090W
YKR034W
YJL110C
YNL021W
YPR179C
Module	252	87
YGR104C
YDR224C
YCR042C
YML098W
YCR093W
YDR443C
YNL107W
YBR253W
YDL165W
YER148W
YGR274C
YNL236W
YHR090C
YDR176W
YGR252W
YAL011W
YAL021C
YGR002C
YPL254W
YBR193C
YPR070W
YNL025C
YGR092W
YBR198C
YGR134W
YGL151W
YOR244W
YBR231C
YDR334W
YIL038C
YML015C
YNL102W
YOL135C
YHR041C
YMR227C
YGL025C
YDR359C
YBR010W
YPL248C
YPL042C
YBL035C
YOL012C
YFL024C
YHR099W
YBL093C
YNR052C
YLR399C
YCR081W
YNL288W
YDR225W
YMR236W
YOL148C
YLR071C
YIR008C
YDR216W
YER022W
YGL112C
YDR146C
YFL039C
YDR485C
YPL235W
YEL009C
YHR058C
YDR145W
YJL081C
YPR072W
YOL051W
YMR005W
YBR081C
YHR179W
YPR023C
YKL028W
YDR167W
YOR174W
YNL030W
YLR055C
YPL011C
YER068W
YKR062W
YDR190C
YML041C
YMR112C
YNR010W
YDL005C
YDR308C
YCL010C
YKR036C
Module	253	149
YDR283C
YOR320C
YDR473C
YMR290C
YHR089C
YHR107C
YIL035C
YPL190C
YDL060W
YNL182C
YHR088W
YER082C
YPR144C
YCR072C
YER126C
YBR267W
YPR178W
YLR264W
YPL093W
YER006W
YDL213C
YOR272W
YHR165C
YBR119W
YCL059C
YEL015W
YGL019W
YLR175W
YJL124C
YGR091W
YGR074W
YDR060W
YLR197W
YKL173W
YNL175C
YDR449C
YBR234C
YMR213W
YMR049C
YOL077C
YGR013W
YDL160C
YBR142W
YNL230C
YHR066W
YJR022W
YHR086W
YPL012W
YGR245C
YKL172W
YNR035C
YLR370C
YNL118C
YOR206W
YGL120C
YKL009W
YNL124W
YER112W
YOR005C
YOR159C
YKL129C
YMR109W
YHR052W
YJR076C
YER029C
YER164W
YDL014W
YNL110C
YLL036C
YLR147C
YNL061W
YOR308C
YOR056C
YDR101C
YPR132W
YBR055C
YLR117C
YCR077C
YJL203W
YML046W
YBR188C
YPL140C
YOR061W
YDL208W
YNL002C
YDR416W
YPL211W
YNL251C
YLR074C
YPR016C
YPR101W
YHR197W
YHR170W
YMR093W
YGL128C
YKL012W
YPR082C
YDL047W
YPL151C
YJR050W
YOL149W
YKL013C
YJL069C
YGR090W
YLR314C
YDR235W
YMR288W
YMR125W
YLL008W
YOR181W
YFL017W-A
YGL111W
YMR229C
YDL031W
YHR030C
YNR053C
YCR002C
YMR240C
YER146W
YKL014C
YNL166C
YPL043W
YDL225W
YER172C
YOR039W
YLR337C
YDL029W
YLR276C
YGL099W
YJR065C
YDR507C
YPL178W
YLR298C
YML049C
YPR182W
YKR081C
YBR247C
YNL207W
YBR094W
YBL026W
YDL030W
YNL147W
YDR496C
YLR438C-A
YDR388W
YKL112W
YDR143C
YDR378C
YIL062C
Module	254	3
YOR078W
YDL110C
YNL320W
Module	255	9
YNL207W
YJL069C
YGR090W
YOR056C
YCL059C
YPL012W
YER082C
YDL060W
YBR247C
Module	256	8
YBL007C
YHR016C
YCR088W
YPL246C
YNL243W
YJL151C
YOR284W
YFR024C-A
Module	257	4
YDR224C
YNL030W
YBR010W
YDR225W
Module	258	3
YMR198W
YJR112W
YPR141C
Module	259	4
YNL138W
YLL050C
YJL005W
YMR092C
Module	260	3
YIR008C
YBL035C
YNL102W
Module	261	5
YHR089C
YNL124W
YKL014C
YDL208W
YLR175W
Module	262	13
YOR244W
YDR334W
YDR485C
YDR359C
YNL107W
YHR090C
YOL012C
YHR099W
YJL081C
YML041C
YGR002C
YLR399C
YPR023C
Module	263	159
YOR320C
YDR283C
YDR473C
YPR107C
YOR178C
YHR119W
YLR044C
YMR290C
YJR093C
YER025W
YCL037C
YHR107C
YPL190C
YDR469W
YKL059C
YPL237W
YHR088W
YDL209C
YER126C
YPR178W
YDR301W
YLR264W
YPL093W
YER006W
YOR272W
YDL213C
YBR119W
YHR165C
YEL015W
YGR074W
YGR091W
YJL124C
YLR277C
YBR196C
YDR060W
YDR194C
YKL173W
YBR175W
YNL175C
YBR234C
YMR213W
YGL178W
YPL204W
YNL317W
YMR049C
YOL077C
YGR013W
YDR211W
YDL160C
YKL018W
YNL230C
YKR002W
YFR015C
YJL137C
YJR022W
YER165W
YHR086W
YNR035C
YLR370C
YNL118C
YOR179C
YGL120C
YKL009W
YBL032W
YER112W
YOR159C
YOR005C
YKL129C
YMR109W
YHR052W
YER029C
YAR003W
YNL110C
YGR129W
YNL061W
YLL036C
YLR147C
YGL003C
YNL222W
YBR055C
YPR132W
YLR117C
YFR028C
YCR077C
YHL034C
YJL203W
YML046W
YBR188C
YLR291C
YPL140C
YNL002C
YDR416W
YLR115W
YOL139C
YNL251C
YPL138C
YPR016C
YLR074C
YLR258W
YPR101W
YHR197W
YGL128C
YPR082C
YKL012W
YDR195W
YDL047W
YJL138C
YER133W
YPL151C
YNL016W
YOL149W
YJR050W
YKL013C
YLR314C
YDR235W
YMR288W
YGR156W
YMR125W
YOR181W
YFL017W-A
YAL043C
YGL111W
YDL031W
YMR229C
YHR030C
YER054C
YGR162W
YCR002C
YBR217W
YNR053C
YMR240C
YER146W
YDL225W
YER172C
YJR007W
YLR337C
YGL049C
YDL029W
YAL032C
YJR065C
YPL178W
YIR001C
YLR298C
YPR182W
YOR260W
YGR083C
YML049C
YKR026C
YKR081C
YBR094W
YBL026W
YNL147W
YDL030W
YLR275W
YLR438C-A
YLR082C
YDR143C
YDR378C
YIL062C
Module	264	20
YLR398C
YOR076C
YDL111C
YOL142W
YBR109C
YBR130C
YGL106W
YHR069C
YOR326W
YHR081W
YGL213C
YDR280W
YOL021C
YNL232W
YGR095C
YGR158C
YCR035C
YHR023W
YAL029C
YGR195W
Module	265	100
YPR107C
YHR119W
YHR089C
YMR290C
YJR093C
YKL143W
YDR469W
YIL035C
YDL060W
YKL059C
YNL182C
YGR103W
YGL044C
YHR088W
YER082C
YER126C
YCR072C
YBR267W
YDR301W
YPL093W
YER006W
YDL213C
YOR272W
YLR175W
YGL019W
YLR277C
YDR060W
YLR197W
YDR194C
YBR175W
YNL175C
YNL317W
YPL204W
YMR049C
YOL077C
YBR142W
YKL018W
YNL230C
YKR002W
YHR066W
YPL012W
YOR250C
YGR245C
YDR228C
YKL172W
YOR206W
YOR179C
YKL009W
YNL124W
YOR005C
YJR002W
YHR052W
YAR003W
YER164W
YKL021C
YDL014W
YNL110C
YNL061W
YNL222W
YOR056C
YDR101C
YFL002C
YDL208W
YOR061W
YNL002C
YLR115W
YPL211W
YLR106C
YPL138C
YPR016C
YLR074C
YHR170W
YHR197W
YLR015W
YDR195W
YCL054W
YER133W
YMR061W
YJL069C
YGR090W
YGR156W
YLL008W
YAL043C
YGL111W
YDL031W
YMR229C
YER054C
YNR053C
YKL014C
YPL043W
YOR039W
YNL075W
YGL099W
YLR276C
YKR081C
YBR247C
YNL207W
YER161C
YDR496C
YKL112W
Module	266	309
YFR002W
YBR183W
YBL102W
YDR395W
YER031C
YMR312W
YEL017C-A
YMR153W
YBR069C
YMR047C
YKL144C
YPR190C
YNL113W
YGL022W
YML123C
YOL003C
YKL196C
YGL070C
YBR106W
YLR372W
YNL263C
YDL017W
YOR046C
YAR002W
YGR260W
YDL212W
YGR289C
YEL002C
YDL116W
YBL040C
YKL068W
YKR014C
YFL038C
YML012W
YNL094W
YPR003C
YLR078C
YBR154C
YFL048C
YDR192C
YNR013C
YLR026C
YBR196C
YOR151C
YIL016W
YBR234C
YJL151C
YHR026W
YDR002W
YHR123W
YBL105C
YJL140W
YKL057C
YGL198W
YGR119C
YKL008C
YNL125C
YOR207C
YGR172C
YNL238W
YJL117W
YFR024C-A
YGR186W
YNR035C
YLR370C
YOR085W
YIL114C
YDL140C
YJR010C-A
YLR384C
YKL154W
YDR238C
YFL005W
YDL015C
YLR178C
YLL021W
YPR110C
YLR208W
YGL223C
YGR284C
YBR054W
YBR055C
YGR120C
YFR051C
YIL004C
YIL076W
YER009W
YJL057C
YHL034C
YGL172W
YFR040W
YOR224C
YHL003C
YDL054C
YLR291C
YJL196C
YOR016C
YPL086C
YDR404C
YPL140C
YDR100W
YNL287W
YDR456W
YLR004C
YLR241W
YLR268W
YDL206W
YMR197C
YBL079W
YMR308C
YMR255W
YKR039W
YPL085W
YLR343W
YAL007C
YPL095C
YOR210W
YGL137W
YBR036C
YJL138C
YPR187W
YLR292C
YPL101W
YGR060W
YFL062W
YDL207W
YKR082W
YGL210W
YDR297W
YLR314C
YBL050W
YOR181W
YDL226C
YNL101W
YNL151C
YHR030C
YCR002C
YML001W
YGR218W
YIL021W
YBR171W
YOL005C
YDL225W
YAR002C-A
YIL063C
YOR106W
YMR058W
YEL027W
YDR425W
YER122C
YJR065C
YKR025W
YDR045C
YGR083C
YKR026C
YDL195W
YOL018C
YLR018C
YPR010C
YDR143C
YOR254C
YIL062C
YLR044C
YGL104C
YLR378C
YCR024C-A
YNL130C
YCL037C
YER025W
YHR107C
YHR133C
YPL227C
YJL002C
YPL237W
YJL020C
YGL200C
YLR083C
YER026C
YJR015W
YEL063C
YNL044W
YPL094C
YJR063W
YIR022W
YDL232W
YPR198W
YIL147C
YDR189W
YIL109C
YOR103C
YHR007C
YGL097W
YLL028W
YKL061W
YCR034W
YLR347C
YLR293C
YJR074W
YCL025C
YJR042W
YDR211W
YMR264W
YLR319C
YPR156C
YFR021W
YCL024W
YER165W
YBR110W
YOR116C
YNL304W
YDR468C
YNL048W
YAL015C
YMR149W
YDL150W
YBL032W
YNL041C
YGL100W
YGR191W
YAL005C
YOR185C
YKL129C
YOR341W
YPL246C
YNL243W
YMR109W
YJR076C
YMR215W
YMR129W
YGL181W
YOR284W
YNR003C
YDL200C
YLL023C
YGL095C
YOR036W
YGL226C-A
YKL212W
YHR142W
YOR089C
YPL010W
YML075C
YLR034C
YLR093C
YPR093C
YNL271C
YPL274W
YOL139C
YKL065C
YCR009C
YGL161C
YKL110C
YNL049C
YLL061W
YDR260C
YBR283C
YDL047W
YBR293W
YPR181C
YIL115C
YPL076W
YPL264C
YML067C
YKL013C
YDR331W
YDR335W
YHR016C
YBR302C
YLR080W
YHR110W
YDL059C
YAR027W
YCL052C
YGL051W
YCR088W
YHR140W
YML048W
YGR162W
YGR200C
YJL041W
YJR117W
YBR159W
YDR132C
YNL166C
YGL092W
YBR290W
YJR007W
YLR337C
YBL007C
YDL029W
YFL041W
YML103C
YLL011W
YOR160W
YDR507C
YDR276C
YJL011C
YIR001C
YLR362W
YOR260W
YNL189W
YPR192W
YOR020C
YDR307W
YDR388W
YLR335W
YPR028W
YDL145C
YJL061W
Module	267	12
YNL290W
YOR217W
YOL094C
YIR008C
YBL035C
YER173W
YBR087W
YNL102W
YHR191C
YBR088C
YOR144C
YJR068W
Module	268	22
YLR268W
YAL015C
YDL200C
YJR063W
YLL011W
YDL059C
YFR051C
YIL004C
YIL076W
YNL113W
YDR238C
YIL147C
YOR341W
YPR110C
YLR078C
YOR210W
YGL137W
YPL010W
YPR010C
YDL017W
YDL145C
YNL287W
Module	269	3
YHR170W
YBR267W
YGL099W
Module	270	354
YOR320C
YPL144W
YDR473C
YKL016C
YMR312W
YOL038W
YKL144C
YDR004W
YPR190C
YNL113W
YPL240C
YNL236W
YDL101C
YGL070C
YAL021C
YBR193C
YDL017W
YPR070W
YGR134W
YFL028C
YDR097C
YOR027W
YHR041C
YLR264W
YNL094W
YML109W
YEL056W
YOL012C
YLR078C
YBR154C
YNL064C
YMR314W
YBR119W
YHR165C
YNR052C
YEL015W
YGR135W
YDR225W
YGR074W
YJL124C
YOR151C
YKL173W
YDR216W
YFR053C
YML092C
YER022W
YLR064W
YBR234C
YER012W
YGL178W
YDR485C
YFL039C
YHR191C
YJL151C
YIL112W
YOR362C
YGR254W
YOR259C
YJL140W
YPR072W
YMR005W
YFR052W
YHR027C
YBR081C
YOR207C
YHR179W
YPR023C
YKL028W
YFR024C-A
YGR186W
YDR167W
YNR035C
YLR370C
YDL140C
YER021W
YGL120C
YLR384C
YPL203W
YDR238C
YKR062W
YPR110C
YLL021W
YDR227W
YMR112C
YML081C-A
YDR394W
YDL005C
YCL018W
YLL022C
YJR068W
YIR006C
YCR042C
YDL020C
YBR087W
YPR132W
YKL117W
YBR055C
YFR051C
YLR117C
YCR093W
YIL004C
YIL076W
YPR108W
YDR443C
YER148W
YFR040W
YGR274C
YJR138W
YOR224C
YHR090C
YER173W
YFL033C
YGR232W
YPL086C
YDR404C
YPL140C
YPR020W
YPL254W
YNL287W
YOL068C
YLR268W
YDR416W
YOR244W
YLR259C
YLR442C
YBL039C
YBR140C
YGL128C
YOR117W
YFL024C
YOR210W
YGL137W
YDR155C
YHR200W
YPR187W
YPL101W
YOR144C
YNL288W
YJR050W
YIR008C
YLR314C
YDR129C
YFR010W
YOR181W
YDL097C
YER171W
YEL009C
YHR030C
YDR298C
YCR002C
YCL008C
YER146W
YNL312W
YGR262C
YIL075C
YIL021W
YOL005C
YDL225W
YER172C
YGL011C
YDR377W
YHL030W
YER122C
YJR065C
YKR025W
YJR121W
YDR045C
YJL164C
YFR050C
YBR094W
YBL026W
YOR212W
YDL030W
YDR190C
YLR438C-A
YML041C
YKL145W
YNR010W
YPR010C
YGL048C
YDR378C
YDR143C
YIL062C
YKR036C
YDR283C
YDR224C
YJL001W
YML032C
YJL173C
YML098W
YHR107C
YPL190C
YIL094C
YJL172W
YJL020C
YMR273C
YIL148W
YBL041W
YGR092W
YEL037C
YJR063W
YPR178W
YOL135C
YNL102W
YMR227C
YDR359C
YBR010W
YIL147C
YOR157C
YDR189W
YPL248C
YPL042C
YAL016W
YJR035W
YBL035C
YHR099W
YBL093C
YDR427W
YGR091W
YGL190C
YDL147W
YDL188C
YMR213W
YMR284W
YMR186W
YHR135C
YIL046W
YLR180W
YGR013W
YLR319C
YDL160C
YDR145W
YKR101W
YJR022W
YCL024W
YFR021W
YHR086W
YOR116C
YNL118C
YAL015C
YCR033W
YDL150W
YNL030W
YLR055C
YER112W
YPL011C
YOR159C
YKL129C
YOR341W
YPL001W
YOR217W
YPL246C
YNL243W
YMR109W
YJR076C
YOL133W
YER029C
YLR113W
YLR147C
YLL036C
YKR029C
YCL010C
YNR003C
YDL200C
YGR161C
YMR276W
YCR077C
YNL107W
YDL165W
YBR253W
YDL007W
YGR253C
YML046W
YKR030W
YPR103W
YLR421C
YGL004C
YDR176W
YPL065W
YGR252W
YBR188C
YPL010W
YJL130C
YJR045C
YFL016C
YBR198C
YGL151W
YDL126C
YPR093C
YIL156W
YNL271C
YNL251C
YMR205C
YKL213C
YDR334W
YIL038C
YML015C
YCR009C
YDL190C
YPR101W
YNL290W
YDR260C
YPR082C
YJL005W
YKL012W
YAR007C
YDL047W
YPL151C
YOL149W
YKL013C
YMR236W
YLR071C
YBL099W
YHR016C
YOL094C
YDR235W
YDL059C
YGL112C
YJL008C
YMR125W
YFL017W-A
YPL235W
YCR088W
YDL134C
YHR058C
YBR217W
YOL051W
YJL081C
YNL098C
YFR004W
YBR272C
YLR337C
YBR103W
YBL007C
YDL029W
YPL078C
YLL011W
YER094C
YOR174W
YPL178W
YDR507C
YLR298C
YGR240C
YPR182W
YML049C
YLR362W
YER068W
YLL050C
YNL147W
YGL081W
YDR388W
YOR261C
YDL145C
YDR308C
Module	271	53
YCR042C
YML098W
YCR093W
YDR443C
YBR253W
YDL165W
YER148W
YGR274C
YNL236W
YDR176W
YGR252W
YAL021C
YPL254W
YBR193C
YGR092W
YBR198C
YGR134W
YGL151W
YIL038C
YML015C
YOL135C
YHR041C
YMR227C
YPL248C
YPL042C
YBL093C
YNR052C
YCR081W
YNL288W
YMR236W
YLR071C
YDR216W
YER022W
YGL112C
YEL009C
YHR058C
YDR145W
YPR072W
YOL051W
YMR005W
YBR081C
YKL028W
YDR167W
YOR174W
YLR055C
YPL011C
YKR062W
YMR112C
YNR010W
YDL005C
YDR308C
YCL010C
YKR036C
Module	272	124
YOR320C
YDR283C
YDR473C
YHR107C
YPL190C
YNL113W
YDL017W
YJR063W
YPR178W
YLR264W
YIL147C
YNL094W
YLR078C
YBR119W
YHR165C
YEL015W
YGR074W
YGR091W
YJL124C
YKL173W
YBR234C
YMR213W
YJL151C
YGR013W
YDL160C
YLR319C
YJR022W
YHR086W
YFR024C-A
YNR035C
YLR370C
YNL118C
YAL015C
YGL120C
YER112W
YOR159C
YDR238C
YKL129C
YOR341W
YPR110C
YLL021W
YPL246C
YNL243W
YMR109W
YJR076C
YER029C
YGR129W
YLR147C
YLL036C
YOR308C
YDL200C
YBR065C
YPR132W
YBR055C
YFR051C
YLR117C
YIL004C
YIL076W
YCR077C
YJL203W
YML046W
YJR138W
YFR040W
YBR188C
YPL010W
YPL140C
YNL287W
YIL156W
YDR416W
YLR268W
YNL271C
YNL251C
YCR009C
YPR101W
YGL128C
YPR082C
YKL012W
YGL137W
YDL047W
YPL151C
YOL149W
YJR050W
YKL013C
YHR016C
YLR314C
YDR235W
YDL059C
YMR288W
YMR125W
YOR181W
YFL017W-A
YCR088W
YHR030C
YCR002C
YMR240C
YER146W
YNL166C
YDL225W
YER172C
YLR337C
YBL007C
YDL029W
YAL032C
YJR065C
YLL011W
YDR507C
YPL178W
YLR298C
YLR362W
YML049C
YPR182W
YDL098C
YBR094W
YBL026W
YNL147W
YDL030W
YLR438C-A
YLR275W
YDR388W
YPR010C
YDL145C
YDR143C
YDR378C
YIL062C
Module	273	37
YNL138W
YDR224C
YMR284W
YFL039C
YDR485C
YOL054W
YNL107W
YPL235W
YLR310C
YHR090C
YJL081C
YOR101W
YGR002C
YNL098C
YHR179W
YPR023C
YOR244W
YBR231C
YLR442C
YDR334W
YNL030W
YDR359C
YBR010W
YLL050C
YCL040W
YBR140C
YOL012C
YDR227W
YHR099W
YFL024C
YDR190C
YJL005W
YML041C
YJL098W
YLR399C
YMR092C
YDR225W
Module	274	4
YJL069C
YMR093W
YGR090W
YER082C
Module	275	12
YMR198W
YJL074C
YML056C
YFR031C
YFL008W
YJR112W
YPR141C
YEL043W
YDL074C
YOL115W
YIL079C
YNL084C
Module	276	5
YKL112W
YER164W
YOR061W
YGL019W
YOR039W
Module	277	138
YPL144W
YJL001W
YKL016C
YML098W
YOL038W
YDR004W
YPL240C
YJL172W
YMR273C
YIL148W
YAL021C
YGR092W
YBL041W
YGR134W
YEL037C
YOR027W
YNL102W
YMR227C
YEL056W
YML109W
YOR157C
YPL042C
YAL016W
YJR035W
YBL035C
YNL064C
YMR314W
YNR052C
YGR135W
YDR427W
YGL190C
YDL147W
YDL188C
YDR216W
YFR053C
YML092C
YER012W
YMR186W
YHR191C
YIL112W
YGR254W
YOR362C
YLR180W
YOR259C
YDR145W
YPR072W
YMR005W
YFR052W
YHR027C
YBR081C
YDR167W
YCR033W
YER021W
YLR055C
YPL011C
YPL001W
YOR217W
YDR394W
YML081C-A
YCL018W
YCL010C
YLL022C
YJR068W
YGR161C
YCR042C
YDL020C
YBR087W
YKL117W
YMR276W
YCR093W
YBR088C
YDR443C
YPR108W
YDL165W
YGR253C
YDL007W
YGR274C
YER148W
YGL004C
YLR421C
YPR103W
YDR176W
YPL065W
YGR252W
YER173W
YJL130C
YGR232W
YJR045C
YPL254W
YFL016C
YPR020W
YBR198C
YDL126C
YOL068C
YLR259C
YIL038C
YMR205C
YML015C
YBL039C
YDL190C
YNL290W
YOR117W
YDR155C
YHR200W
YOR144C
YNL288W
YMR236W
YBL099W
YOL094C
YIR008C
YGL112C
YFR010W
YJL008C
YDL097C
YEL009C
YER171W
YDL134C
YDR298C
YCL008C
YMR078C
YGR262C
YIL075C
YFR004W
YBR272C
YGL011C
YBR103W
YDR377W
YHL030W
YER094C
YPL078C
YJR121W
YGR240C
YFR050C
YGL081W
YKL145W
YOR261C
YGL048C
YKR036C
Module	278	52
YCR042C
YML098W
YCR093W
YDR443C
YBR253W
YDL165W
YGR274C
YER148W
YNL236W
YGR252W
YAL021C
YBR193C
YGR092W
YBR198C
YNL025C
YGR134W
YGL151W
YIL038C
YML015C
YNL102W
YOL135C
YHR041C
YMR227C
YGL025C
YPL248C
YPL042C
YBL035C
YBL093C
YNR052C
YNL288W
YMR236W
YLR071C
YIR008C
YDR216W
YGL112C
YEL009C
YHR058C
YPR072W
YOL051W
YBR081C
YDR167W
YOR174W
YLR055C
YPL011C
YER068W
YOR217W
YMR112C
YNR010W
YDL005C
YDR308C
YCL010C
YKR036C
Module	279	54
YFR002W
YDR395W
YLR044C
YCL037C
YER025W
YMR047C
YER009W
YHL034C
YJL057C
YGL172W
YPL237W
YLR291C
YOR046C
YAR002W
YOL139C
YMR255W
YDL116W
YKL068W
YJL138C
YDR192C
YIL115C
YGL097W
YDL207W
YKR082W
YBR196C
YDR335W
YLR347C
YLR293C
YJR074W
YJR042W
YDR002W
YDR211W
YGR162W
YKL057C
YJL041W
YGR119C
YER165W
YGR218W
YGL092W
YIL063C
YJR007W
YGL049C
YML103C
YBL032W
YGL100W
YOR260W
YOR185C
YGR083C
YKR026C
YNL189W
YLR178C
YLR335W
YLR208W
YMR129W
Module	280	3
YPL118W
YDR333C
YGR244C
Module	281	26
YLR197W
YJL069C
YOR056C
YGR090W
YDR299W
YLR129W
YDR449C
YKL143W
YDL148C
YDL060W
YNL132W
YJL109C
YPL012W
YER082C
YPR144C
YCR057C
YNL075W
YHR148W
YBR247C
YNL207W
YGR145W
YLR222C
YJR002W
YMR093W
YCL059C
YDL014W
Module	282	58
YCR042C
YML098W
YCR093W
YDR443C
YBR253W
YDL165W
YNL236W
YER148W
YGR274C
YDR176W
YGR252W
YAL021C
YPL254W
YBR193C
YPR070W
YNL025C
YBR198C
YGR092W
YGL151W
YGR134W
YIL038C
YML015C
YOL135C
YHR041C
YMR227C
YGL025C
YPL248C
YPL042C
YBL093C
YNR052C
YNL288W
YCR081W
YMR236W
YLR071C
YDR216W
YER022W
YGL112C
YEL009C
YOR140W
YHR058C
YDR145W
YPR072W
YOL051W
YMR005W
YBR081C
YKL028W
YDR167W
YOR174W
YLR055C
YPL011C
YER068W
YKR062W
YMR112C
YNR010W
YDL005C
YCL010C
YDR308C
YKR036C
Module	283	42
YNL138W
YDR224C
YKR001C
YDR485C
YFL039C
YDL002C
YIL126W
YNL107W
YPL235W
YOR304W
YHR090C
YJL081C
YAL011W
YDR303C
YMR091C
YPL082C
YHR179W
YPR023C
YOR244W
YLR357W
YFR037C
YLR442C
YDR334W
YNL030W
YLR176C
YBR049C
YBR245C
YDR359C
YBR010W
YLL050C
YOL012C
YDR190C
YHR099W
YJL005W
YML041C
YER092W
YJL098W
YGL133W
YLR399C
YMR092C
YLR052W
YDR225W
Module	284	7
YBR196C
YGR162W
YOL139C
YCL037C
YJL138C
YBL032W
YIR001C
Module	285	139
YFR002W
YDR395W
YPR107C
YLR044C
YHR119W
YMR290C
YHR089C
YJR093C
YCL037C
YER025W
YDR469W
YIL035C
YMR047C
YPL070W
YDL060W
YJL033W
YKL059C
YPL237W
YHR088W
YOR046C
YER082C
YER126C
YAR002W
YBR267W
YDR301W
YDL116W
YKL068W
YPL093W
YER006W
YDL213C
YOR272W
YLR175W
YGL019W
YGL097W
YLR277C
YBR196C
YLR197W
YLR347C
YBR175W
YNL175C
YDR449C
YLR293C
YJR074W
YPL204W
YNL317W
YMR049C
YJR042W
YOL077C
YDR002W
YDR211W
YBR142W
YKL018W
YKL057C
YNL230C
YKR002W
YER165W
YGR119C
YPL012W
YGR245C
YOR250C
YKL172W
YDR228C
YOR179C
YKL009W
YNL124W
YBL032W
YGL100W
YOR185C
YOR005C
YLR178C
YHR052W
YAR003W
YER164W
YDL014W
YLR208W
YNL110C
YMR129W
YNL061W
YNL222W
YOR056C
YDR101C
YER009W
YHL034C
YJL057C
YGL172W
YLR291C
YOR061W
YDL208W
YNL002C
YLR115W
YMR308C
YBL079W
YOL139C
YMR255W
YPL138C
YLR074C
YPR016C
YHR197W
YHR170W
YMR093W
YDR195W
YJL138C
YER133W
YIL115C
YDL207W
YKR082W
YDR335W
YJL069C
YGR090W
YGR156W
YAL043C
YGL111W
YMR229C
YDL031W
YGR162W
YNR053C
YJL041W
YKL014C
YGR218W
YPL043W
YGL092W
YIL063C
YJR007W
YOR039W
YGL049C
YML103C
YGL099W
YIR001C
YOR260W
YGR083C
YKR026C
YKR081C
YNL189W
YBR247C
YNL207W
YDR496C
YLR335W
YKL112W
YJL061W
Module	286	56
YOR320C
YDR473C
YPR132W
YPL190C
YCR077C
YJL203W
YML046W
YDR416W
YNL251C
YLR264W
YPR101W
YGL128C
YPR082C
YKL012W
YHR165C
YBR119W
YEL015W
YNL016W
YJR050W
YOL149W
YJL124C
YGR091W
YGR074W
YKL173W
YDR235W
YMR288W
YMR213W
YGL178W
YMR125W
YFL017W-A
YGR013W
YDL160C
YMR240C
YJR022W
YER146W
YHR086W
YER172C
YNL118C
YGL120C
YPL178W
YER112W
YLR298C
YML049C
YPR182W
YOR159C
YBR094W
YBL026W
YDL030W
YNL147W
YLR438C-A
YLR082C
YER029C
YLL036C
YDR378C
YLR147C
YOR308C
Module	287	4
YLL050C
YJL005W
YFL039C
YHR179W
Module	288	3
YOL090W
YMR167W
YNL082W
Module	289	43
YDR060W
YMR290C
YHR089C
YNL175C
YDR101C
YLL008W
YMR049C
YOL077C
YGL111W
YDL031W
YBR142W
YNL182C
YNR053C
YHR066W
YKL014C
YPL043W
YHR088W
YGR245C
YER126C
YCR072C
YNL002C
YBR267W
YKL172W
YGL099W
YOR206W
YPL211W
YKL009W
YNL124W
YLR106C
YPR016C
YLR074C
YOR005C
YKR081C
YPL093W
YHR170W
YHR197W
YER006W
YHR052W
YDR496C
YOR272W
YNL110C
YNL061W
YLR175W
Module	290	26
YNR003C
YOR151C
YMR312W
YKL144C
YPR190C
YOR224C
YJL140W
YNL151C
YGR200C
YGL070C
YDR404C
YPL086C
YOR207C
YIL021W
YOL005C
YOR116C
YGR186W
YPR093C
YDL140C
YLR384C
YDL150W
YDR045C
YKL110C
YBR154C
YPR187W
YPL101W
Module	291	77
YDR224C
YCR042C
YML098W
YCR093W
YDR443C
YNL107W
YDL165W
YBR253W
YNL236W
YER148W
YGR274C
YDR176W
YHR090C
YGR252W
YAL011W
YAL021C
YPL254W
YBR193C
YGR002C
YPR070W
YBR198C
YGR092W
YGL151W
YGR134W
YOR244W
YDR334W
YBR231C
YIL038C
YML015C
YOL135C
YHR041C
YBR010W
YDR359C
YPL042C
YOL012C
YHR099W
YBL093C
YNR052C
YLR399C
YNL288W
YCR081W
YDR225W
YMR236W
YLR071C
YDR216W
YER022W
YGL112C
YDR146C
YDR485C
YFL039C
YPL235W
YEL009C
YHR058C
YDR145W
YPR072W
YOL051W
YJL081C
YMR005W
YBR081C
YHR179W
YPR023C
YKL028W
YDR167W
YOR174W
YNL030W
YLR055C
YPL011C
YER068W
YKR062W
YDR190C
YML041C
YMR112C
YNR010W
YDL005C
YDR308C
YCL010C
YKR036C
