# Supplementary material for: Towards the identification of protein complexes and functional modules by integrating PPI network and gene expression data
Source: BMC Bioinformatics. 2012 May 23;13:109. doi: 10.1186/1471-2105-13-109 (PMC3434013; doi:10.1186/1471-2105-13-109)
Supplement: Addtional file 5 — Identified functional modules consist of multiple complexes and their relationship. Additional file 5 provides all the identified functional modules. For each module, we provide its possible function by p-value and its proteins, frequency, p-value and detail complexes it contains. [file 1471-2105-13-109-S5.xls]

## Sheet: modules
Module ID	Biological Process	Proteins (Complexes)	Frequency	P-value	Complexes
Module1	2-oxoglutarate metabolic process	3(1)	1	4.94993e-11	[Complex2]
Module2	protein import into mitochondrial intermembrane space	3(1)	0.666667	2.44823e-06	[Complex16]
Module3	NAD metabolic process	3(1)	0.666667	2.44922e-07	[Complex24]
Module4	mitochondrial arginyl-tRNA aminoacylation	3(1)	0.333333	0.000606061	[Complex33]
Module5	acetyl-CoA biosynthetic process from pyruvate	6(1)	0.5	3.95814e-09	[Complex37]
Module6	microautophagy	3(1)	0.666667	8.80889e-06	[Complex41]
Module7	response to stress	4(1)	0.5	0.00311399	[Complex53]
Module8	carbohydrate biosynthetic process	3(1)	0.333333	0.000606061	[Complex74]
Module9	actin filament capping	3(1)	0.666667	2.44922e-07	[Complex78]
Module10	SRP-dependent cotranslational protein targeting to membrane, signal sequence recognition	3(1)	1	9.89986e-10	[Complex89]
Module11	endocytosis	3(1)	0.666667	0.000655118	[Complex7]
Module12	ammonium transport	7(2)	0.25	0.00484114	[Complex532, Complex56]
Module13	regulation of translational elongation	10(2)	0.333333	1.22461e-06	[Complex63, Complex535]
Module14	ER-associated protein catabolic process	3(1)	0.666667	0.000162349	[Complex80]
Module15	translational frameshifting	3(1)	1	1.97997e-10	[Complex65]
Module16	translational elongation	9(2)	0.6	1.79577e-07	[Complex330, Complex14]
Module17	retrograde transport, endosome to Golgi	4(1)	1	9.52564e-11	[Complex45]
Module18	nucleosome positioning	7(2)	0.5	4.89449e-06	[Complex1, Complex493]
Module19	transcription initiation from RNA polymerase III promoter	12(3)	0.6	4.15038e-08	[Complex473, Complex693, Complex5]
Module20	re-entry into mitotic cell cycle after pheromone arrest	12(3)	0.6	4.15038e-08	[Complex42, Complex120, Complex373]
Module21	protein autoubiquitination	6(2)	0.5	2.93749e-06	[Complex48, Complex168]
Module22	vacuolar acidification	108(7)	0.65	5.16893e-28	[Complex175, Complex720, Complex585, Complex380, Complex123, Complex365, Complex55]
Module23	pyridoxine metabolic process	10(3)	0.75	3.95814e-09	[Complex52, Complex116, Complex635]
Module24	positive regulation of translational fidelity	3(1)	1	1.97997e-10	[Complex177]
Module25	ubiquitin-dependent protein catabolic process via the multivesicular body sorting pathway	4(1)	1	4.00637e-11	[Complex46]
Module26	protein farnesylation	3(1)	0.666667	2.44922e-07	[Complex25]
Module27	DNA damage checkpoint	24(4)	0.375	1.86501e-06	[Complex40, Complex820, Complex422, Complex452]
Module28	intracellular protein transport	10(3)	1	6.6589e-08	[Complex231, Complex75, Complex221]
Module29	Golgi to vacuole transport	16(3)	0.833333	1.28546e-11	[Complex401, Complex23, Complex188]
Module30	meiosis	3(1)	1	1.35538e-05	[Complex30]
Module31	response to zinc ion	3(1)	0.333333	0.00121188	[Complex148]
Module32	ribonucleoside monophosphate biosynthetic process	126(14)	0.263158	4.70476e-13	[Complex633, Complex613, Complex39, Complex372, Complex303, Complex3, Complex108, Complex269, Complex208, Complex421, Complex163, Complex795, Complex266, Complex210]
Module33	electron transport chain	7(2)	0.5	0.000341029	[Complex76, Complex509]
Module34	peptidyl-diphthamide biosynthetic process from peptidyl-histidine	7(2)	0.5	2.93749e-06	[Complex652, Complex255]
Module35	telomere maintenance via recombination	4(1)	0.75	8.99248e-08	[Complex18]
Module36	phosphorylation of RNA polymerase II C-terminal domain	8(2)	0.6	1.79577e-07	[Complex60, Complex126]
Module37	mRNA export from nucleus	60(7)	0.263158	1.45391e-06	[Complex645, Complex189, Complex688, Complex86, Complex377, Complex135, Complex725]
Module38	regulation of glycogen catabolic process	23(5)	0.333333	1.22461e-06	[Complex615, Complex38, Complex305, Complex794, Complex166]
Module39	phospholipid metabolic process	4(1)	0.25	0.00645094	[Complex82]
Module40	protein folding	23(3)	0.416667	1.07423e-06	[Complex491, Complex92, Complex466]
Module41	cell cycle	7(2)	1	1.15525e-05	[Complex386, Complex157]
Module42	nuclear-transcribed mRNA catabolic process, 3'-5' exonucleolytic nonsense-mediated decay	57(6)	0.52	7.24338e-29	[Complex536, Complex197, Complex343, Complex316, Complex505, Complex830]
Module43	glucose mediated signaling pathway	7(2)	0.75	1.97937e-09	[Complex400, Complex96]
Module44	posttranslational protein targeting to membrane, translocation	37(6)	0.4	1.0539e-09	[Complex17, Complex471, Complex741, Complex414, Complex843, Complex204]
Module45	protein import into peroxisome matrix	3(1)	0.666667	6.85228e-06	[Complex114]
Module46	positive regulation of gluconeogenesis	67(7)	0.25	1.08601e-07	[Complex152, Complex413, Complex13, Complex816, Complex329, Complex770, Complex352]
Module47	ATP-dependent chromatin remodeling	121(8)	0.380952	4.5185e-15	[Complex256, Complex324, Complex198, Complex147, Complex784, Complex95, Complex593, Complex546]
Module48	negative regulation of pseudohyphal growth	7(2)	0.5	4.89845e-07	[Complex578, Complex27]
Module49	cytoplasm-associated proteasomal ubiquitin-dependent protein catabolic process	7(2)	0.5	2.93749e-06	[Complex36, Complex113]
Module50	leading strand elongation	7(2)	1	4.00637e-11	[Complex73, Complex432]
Module51	regulation of microtubule polymerization or depolymerization	30(6)	0.875	5.56067e-22	[Complex857, Complex477, Complex451, Complex368, Complex167, Complex44]
Module52	cell surface receptor linked signaling pathway	3(1)	0.333333	0.000606061	[Complex199]
Module53	proteolysis	3(1)	0.666667	0.000655118	[Complex209]
Module54	glycogen biosynthetic process	13(3)	0.571429	4.60705e-10	[Complex792, Complex159, Complex415]
Module55	regulation of SNARE complex assembly	26(5)	0.625	1.35879e-14	[Complex190, Complex226, Complex94, Complex468, Complex407]
Module56	RNA export from nucleus	10(3)	0.25	0.00242277	[Complex9, Complex354, Complex201]
Module57	isocitrate metabolic process	18(4)	0.333333	1.22263e-05	[Complex186, Complex249, Complex224, Complex83]
Module58	endocytosis	10(2)	0.5	6.21259e-05	[Complex62, Complex723]
Module59	retrograde transport, endosome to Golgi	10(3)	1	9.52564e-11	[Complex442, Complex93, Complex145]
Module60	transcription elongation from RNA polymerase II promoter	24(4)	0.888889	7.55887e-16	[Complex206, Complex450, Complex363, Complex156]
Module61	regulation of carbohydrate metabolic process	121(14)	0.157895	2.65361e-06	[Complex572, Complex556, Complex589, Complex390, Complex708, Complex537, Complex181, Complex341, Complex238, Complex219, Complex130, Complex313, Complex69, Complex506]
Module62	cyclin catabolic process	31(4)	1	4.50712e-26	[Complex408, Complex443, Complex349, Complex4]
Module63	protein processing involved in protein targeting to mitochondrion	3(1)	0.666667	2.44823e-06	[Complex66]
Module64	tRNA-type intron splice site recognition and cleavage	3(1)	1	1.97997e-10	[Complex84]
Module65	protein import into mitochondrial matrix	75(5)	0.470588	6.55194e-17	[Complex103, Complex233, Complex155, Complex20, Complex205]
Module66	exocytosis	10(2)	1	4.67411e-16	[Complex79, Complex134]
Module67	mitochondrion degradation	7(2)	0.75	3.04037e-07	[Complex234, Complex22]
Module68	protein folding	7(2)	1	8.90885e-08	[Complex311, Complex277]
Module69	RNA splicing	10(3)	0.5	0.00236117	[Complex151, Complex100, Complex10]
Module70	DNA replication-dependent nucleosome assembly	46(8)	0.363636	6.59643e-11	[Complex607, Complex142, Complex438, Complex342, Complex195, Complex562, Complex85, Complex404]
Module71	nucleosome mobilization	133(12)	0.290323	2.01793e-17	[Complex104, Complex565, Complex474, Complex515, Complex331, Complex521, Complex364, Complex492, Complex657, Complex301, Complex612, Complex21]
Module72	tubulin complex assembly	38(6)	0.384615	3.12016e-13	[Complex566, Complex191, Complex237, Complex294, Complex752, Complex107]
Module73	N-terminal protein amino acid acetylation	65(9)	0.2	3.66197e-05	[Complex346, Complex489, Complex690, Complex88, Complex439, Complex781, Complex137, Complex405, Complex252]
Module74	pre-replicative complex assembly	54(13)	1	2.45709e-16	[Complex642, Complex70, Complex588, Complex776, Complex822, Complex127, Complex182, Complex245, Complex427, Complex220, Complex534, Complex385, Complex281]
Module75	cyclin catabolic process	27(4)	1	4.50712e-26	[Complex609, Complex574, Complex149, Complex786]
Module76	nuclear-transcribed mRNA catabolic process, 3'-5' exonucleolytic nonsense-mediated decay	147(9)	0.448276	9.42412e-28	[Complex459, Complex643, Complex705, Complex278, Complex340, Complex389, Complex801, Complex823, Complex674]
Module77	negative regulation of exit from mitosis	7(2)	0.5	7.33976e-06	[Complex110, Complex31]
Module78	cellular carbohydrate metabolic process	7(2)	0.5	3.22427e-05	[Complex828, Complex87]
Module79	ER to Golgi vesicle-mediated transport	74(8)	0.583333	6.91572e-11	[Complex336, Complex54, Complex173, Complex307, Complex122, Complex212, Complex595, Complex636]
Module80	Golgi to plasma membrane transport	16(4)	0.6	8.71324e-07	[Complex393, Complex34, Complex247, Complex133]
Module81	protein transport	82(8)	0.772727	2.32206e-16	[Complex383, Complex243, Complex310, Complex394, Complex276, Complex178, Complex77, Complex125]
Module82	arginine metabolic process	3(1)	0.666667	3.67186e-06	[Complex158]
Module83	telomere capping	3(1)	1	9.89986e-10	[Complex160]
Module84	CVT pathway	14(3)	0.666667	2.43366e-08	[Complex402, Complex105, Complex251]
Module85	regulation of transcription from RNA polymerase III promoter	49(4)	0.148148	7.02416e-10	[Complex257, Complex655, Complex517, Complex494]
Module86	protein sumoylation	3(1)	0.333333	0.00604959	[Complex332]
Module87	double-strand break repair via nonhomologous end joining	3(1)	1	1.00187e-07	[Complex6]
Module88	negative regulation of gluconeogenesis	129(13)	0.4375	2.85352e-17	[Complex309, Complex50, Complex484, Complex176, Complex639, Complex729, Complex848, Complex242, Complex798, Complex171, Complex425, Complex399, Complex531]
Module89	translational initiation	155(12)	0.458333	1.20238e-19	[Complex268, Complex35, Complex819, Complex371, Complex333, Complex702, Complex112, Complex717, Complex136, Complex239, Complex419, Complex165]
Module90	histone acetylation	3(1)	1	4.52374e-07	[Complex279]
Module91	S phase of mitotic cell cycle	52(9)	0.5	4.68682e-12	[Complex180, Complex129, Complex706, Complex312, Complex391, Complex485, Complex67, Complex428, Complex280]
Module92	protein phosphorylation	33(5)	0.7	7.80833e-10	[Complex228, Complex325, Complex409, Complex351, Complex444]
Module93	small GTPase mediated signal transduction	60(4)	0.388889	9.31961e-11	[Complex799, Complex773, Complex214, Complex569]
Module94	meiosis	7(2)	0.75	5.32619e-05	[Complex131, Complex726]
Module95	budding cell apical bud growth	9(2)	0.8	7.73777e-10	[Complex211, Complex270]
Module96	mitotic cell cycle G2/M transition decatenation checkpoint	3(1)	0.666667	3.67186e-06	[Complex230]
Module97	regulation of cell growth	138(11)	0.555556	1.99284e-25	[Complex789, Complex297, Complex259, Complex11, Complex769, Complex101, Complex447, Complex328, Complex202, Complex697, Complex356]
Module98	vesicle-mediated transport	172(10)	0.558824	2.36774e-22	[Complex119, Complex51, Complex172, Complex847, Complex426, Complex379, Complex637, Complex683, Complex338, Complex457]
Module99	regulation of stress-activated MAPK cascade	3(1)	0.333333	0.000606061	[Complex367]
Module100	positive regulation of gene-specific transcription	3(1)	0.666667	1.46914e-06	[Complex410]
Module101	mitosis	68(7)	0.588235	1.04423e-12	[Complex605, Complex667, Complex187, Complex825, Complex441, Complex597, Complex712]
Module102	ATP synthesis coupled proton transport	23(3)	1	2.05177e-21	[Complex488, Complex288, Complex513]
Module103	microtubule nucleation	57(6)	0.4	1.73941e-15	[Complex479, Complex664, Complex28, Complex417, Complex700, Complex524]
Module104	actin filament bundle assembly	3(1)	0.666667	5.13991e-06	[Complex29]
Module105	peroxisome organization	44(5)	0.461538	1.89293e-11	[Complex72, Complex679, Complex183, Complex653, Complex686]
Module106	methionine biosynthetic process	15(3)	0.5	3.20646e-06	[Complex170, Complex216, Complex58]
Module107	meiotic DNA double-strand break formation	3(1)	1	4.15794e-09	[Complex218]
Module108	protein import into peroxisome matrix, docking	74(8)	0.277778	3.46667e-13	[Complex246, Complex283, Complex803, Complex317, Complex227, Complex430, Complex824, Complex375]
Module109	glycolysis	7(2)	0.5	0.000183867	[Complex519, Complex261]
Module110	regulation of cyclin-dependent protein kinase activity	19(5)	0.571429	5.39019e-09	[Complex577, Complex264, Complex743, Complex235, Complex366]
Module111	positive regulation of spindle pole body separation	53(8)	0.25	3.79068e-07	[Complex8, Complex411, Complex99, Complex669, Complex445, Complex695, Complex469, Complex647]
Module112	regulation of transcription from RNA polymerase II promoter in response to oxidative stress	3(1)	0.333333	0.00181745	[Complex128]
Module113	Rho protein signal transduction	7(2)	0.5	5.12537e-05	[Complex298, Complex260]
Module114	tRNA transcription from RNA polymerase III promoter	227(8)	0.205479	7.401e-29	[Complex742, Complex791, Complex263, Complex818, Complex716, Complex300, Complex751, Complex699]
Module115	mitochondrial translation	96(6)	0.869565	8.17618e-35	[Complex345, Complex650, Complex398, Complex435, Complex864, Complex851]
Module116	protein import into peroxisome matrix, docking	34(3)	0.3125	1.76732e-13	[Complex539, Complex557, Complex508]
Module117	cell cycle	10(3)	1	6.68018e-07	[Complex106, Complex26, Complex476]
Module118	DNA metabolic process	3(1)	0.333333	0.0078597	[Complex57]
Module119	establishment of protein localization to chromatin	3(1)	0.666667	2.44922e-07	[Complex144]
Module120	positive regulation of spindle pole body separation	65(10)	0.307692	9.97224e-10	[Complex150, Complex778, Complex258, Complex856, Complex229, Complex831, Complex841, Complex200, Complex812, Complex787]
Module121	nucleotide-excision repair, DNA damage recognition	3(1)	0.666667	3.67186e-06	[Complex339]
Module122	mRNA transport	25(5)	1	1.17048e-16	[Complex420, Complex504, Complex353, Complex388, Complex788]
Module123	negative regulation of microtubule depolymerization	7(2)	0.5	1.46914e-06	[Complex497, Complex416]
Module124	actin filament organization	16(3)	0.428571	2.23799e-05	[Complex550, Complex448, Complex611]
Module125	Ras protein signal transduction	9(2)	0.666667	2.96407e-10	[Complex61, Complex533]
Module126	mitochondrial translation	92(5)	0.625	9.43437e-30	[Complex141, Complex90, Complex286, Complex194, Complex223]
Module127	mitochondria-nucleus signaling pathway	3(1)	0.666667	3.67186e-06	[Complex184]
Module128	establishment of cell polarity	101(7)	0.5	4.4885e-20	[Complex797, Complex835, Complex499, Complex859, Complex846, Complex528, Complex273]
Module129	establishment of cell polarity	34(5)	0.615385	1.34279e-14	[Complex629, Complex423, Complex790, Complex817, Complex431]
Module130	vesicle fusion	17(2)	0.777778	8.60852e-16	[Complex640, Complex458]
Module131	glycerol biosynthetic process	3(1)	1	4.94993e-11	[Complex480]
Module132	establishment of cell polarity	95(5)	0.4375	2.53698e-22	[Complex482, Complex456, Complex638, Complex610, Complex682]
Module133	mRNA polyadenylation	252(10)	0.237288	6.58572e-25	[Complex392, Complex538, Complex486, Complex665, Complex460, Complex429, Complex621, Complex646, Complex685, Complex507]
Module134	regulation of translational initiation	31(3)	0.368421	1.146e-15	[Complex527, Complex503, Complex523]
Module135	pheromone-dependent signal transduction involved in conjugation with cellular fusion	13(2)	0.625	2.65823e-10	[Complex15, Complex601]
Module136	rRNA export from nucleus	3(1)	0.666667	0.000136809	[Complex109]
Module137	positive regulation of signal transduction	3(1)	0.333333	0.000606061	[Complex118]
Module138	negative regulation of sporulation resulting in formation of a cellular spore	3(1)	0.333333	0.00121188	[Complex146]
Module139	tRNA transcription from RNA polymerase III promoter	6(1)	0.833333	7.27791e-13	[Complex154]
Module140	mRNA transport	4(1)	1	1.26575e-08	[Complex179]
Module141	actin filament bundle assembly	4(1)	0.5	1.02729e-05	[Complex265]
Module142	establishment of cell polarity	37(3)	0.44	1.20238e-17	[Complex334, Complex299, Complex360]
Module143	DNA replication	26(2)	0.714286	2.84369e-16	[Complex315, Complex291]
Module144	mitochondrial translation	76(5)	0.863636	6.0415e-33	[Complex604, Complex746, Complex465, Complex736, Complex558]
Module145	activation of protein kinase activity	3(1)	0.333333	0.00121188	[Complex475]
Module146	RNA splicing	6(1)	1	5.85212e-11	[Complex483]
Module147	attachment of GPI anchor to protein	6(2)	0.5	2.93749e-06	[Complex501, Complex121]
Module148	mannose transport	3(1)	0.333333	0.000606061	[Complex543]
Module149	tRNA transcription from RNA polymerase III promoter	4(1)	0.75	8.99248e-08	[Complex551]
Module150	phosphatidylcholine metabolic process	3(1)	0.333333	0.00121188	[Complex582]
Module151	S phase of mitotic cell cycle	25(2)	0.384615	2.38636e-11	[Complex644, Complex658]
Module152	Ras protein signal transduction	4(1)	0.75	4.34999e-08	[Complex662]
Module153	transcription, DNA-dependent	98(4)	0.971429	3.52634e-34	[Complex496, Complex102, Complex19, Complex671]
Module154	ribosome biogenesis	7(2)	1	3.01592e-08	[Complex139, Complex714]
Module155	translational elongation	8(2)	0.4	7.39334e-05	[Complex193, Complex140]
Module156	transcription from RNA polymerase II promoter	41(2)	0.809524	2.15762e-32	[Complex164, Complex267]
Module157	Rho protein signal transduction	3(1)	0.666667	2.56718e-05	[Complex203]
Module158	regulation of translational initiation	71(4)	0.214286	8.38304e-12	[Complex162, Complex207, Complex236, Complex724]
Module159	nuclear-transcribed mRNA catabolic process, 3'-5' exonucleolytic nonsense-mediated decay	133(7)	0.342105	7.46868e-26	[Complex174, Complex64, Complex217, Complex98, Complex124, Complex734, Complex241]
Module160	Ras protein signal transduction	9(2)	0.666667	2.96407e-10	[Complex244, Complex733]
Module161	mitosis	40(5)	0.5	1.70472e-07	[Complex287, Complex327, Complex296, Complex542, Complex250]
Module162	tRNA transcription from RNA polymerase III promoter	4(1)	1	5.46323e-11	[Complex262]
Module163	ubiquitin-dependent protein catabolic process	607(9)	0.287234	1.36132e-30	[Complex660, Complex634, Complex681, Complex701, Complex306, Complex617, Complex271, Complex718, Complex672]
Module164	cellular magnesium ion homeostasis	3(1)	0.333333	0.000606061	[Complex275]
Module165	mRNA transport	162(4)	0.45614	7.26062e-39	[Complex185, Complex248, Complex284, Complex222]
Module166	regulation of transcription, DNA-dependent	347(9)	0.817204	2.3218e-65	[Complex547, Complex614, Complex632, Complex516, Complex563, Complex587, Complex512, Complex304, Complex594]
Module167	mitochondrial translation	24(2)	0.8125	5.85987e-22	[Complex318, Complex592]
Module168	transcription of nuclear rRNA large RNA polymerase I transcript	3(1)	1	1.80177e-08	[Complex362]
Module169	ribosome biogenesis	48(3)	0.875	1.6184e-29	[Complex436, Complex852, Complex369]
Module170	N-terminal protein amino acid acetylation	3(1)	1	4.94993e-10	[Complex370]
Module171	chromatin modification	133(5)	0.457143	1.77693e-18	[Complex344, Complex434, Complex319, Complex285, Complex397]
Module172	double-strand break repair via single-strand annealing, removal of nonhomologous ends	5(1)	0.6	1.97937e-09	[Complex453]
Module173	mRNA transport	443(10)	0.474576	1.03705e-42	[Complex707, Complex663, Complex487, Complex728, Complex687, Complex600, Complex511, Complex462, Complex648, Complex622]
Module174	biological_process	3(1)	0.666667	0.0577155	[Complex514]
Module175	cullin deneddylation	8(2)	1	2.42764e-16	[Complex603, Complex744]
Module176	chromatin modification	242(9)	0.432432	5.44308e-18	[Complex839, Complex606, Complex598, Complex659, Complex850, Complex675, Complex590, Complex623, Complex649]
Module177	cotranslational protein targeting to membrane	3(1)	0.333333	0.000606061	[Complex713]
Module178	mRNA polyadenylation	67(3)	0.48	2.13416e-25	[Complex802, Complex755, Complex777]
Module179	regulation of translational initiation	19(1)	0.368421	1.146e-15	[Complex12]
Module180	transcription from RNA polymerase II promoter	18(1)	0.833333	6.41697e-29	[Complex32]
Module181	histone deacetylation	14(1)	0.428571	2.54287e-11	[Complex47]
Module182	regulation of transcription, DNA-dependent	138(3)	0.772727	2.75377e-55	[Complex97, Complex59, Complex81]
Module183	mRNA transport	36(1)	0.638889	6.6709e-39	[Complex68]
Module184	mRNA polyadenylation	104(2)	0.21875	2.36089e-24	[Complex71, Complex132]
Module185	mRNA processing	127(2)	0.618421	6.32176e-54	[Complex143, Complex91]
Module186	malate metabolic process	3(1)	0.333333	0.00242277	[Complex111]
Module187	ribosomal large subunit assembly	6(1)	0.666667	3.11202e-08	[Complex138]
Module188	cell cycle arrest	3(1)	0.333333	0.00121188	[Complex153]
Module189	deoxycytidine catabolic process	3(1)	0.333333	0.000606061	[Complex161]
Module190	ribosome biogenesis	288(5)	0.505376	6.0449e-48	[Complex192, Complex321, Complex253, Complex215, Complex290]
Module191	cell wall biogenesis	4(1)	0.25	0.00242277	[Complex254]
Module192	transcription, DNA-dependent	62(2)	0.939394	6.45768e-30	[Complex295, Complex272]
Module193	mRNA polyadenylation	45(2)	0.521739	5.56131e-26	[Complex314, Complex282]
Module194	ribosome biogenesis	23(2)	0.923077	8.63257e-18	[Complex320, Complex289]
Module195	retrograde vesicle-mediated transport, Golgi to ER	64(2)	0.242424	2.24981e-12	[Complex322, Complex292]
Module196	mRNA processing	146(2)	0.618421	6.32176e-54	[Complex323, Complex293]
Module197	negative regulation of pseudohyphal growth	3(1)	0.666667	2.44922e-07	[Complex302]
Module198	nuclear mRNA splicing, via spliceosome	4(1)	1	4.1176e-08	[Complex326]
Module199	transcription, DNA-dependent	374(10)	0.857143	2.29473e-62	[Complex567, Complex335, Complex525, Complex502, Complex552, Complex418, Complex350, Complex580, Complex455, Complex467]
Module200	histone phosphorylation	3(1)	0.333333	0.00121188	[Complex348]
Module201	nuclear mRNA splicing, via spliceosome	251(4)	0.460674	8.613e-57	[Complex470, Complex412, Complex355, Complex446]
Module202	protein export from nucleus	93(3)	0.375	2.90089e-30	[Complex433, Complex396, Complex357]
Module203	Rho protein signal transduction	5(1)	0.4	8.52732e-05	[Complex358]
Module204	actin filament depolymerization	3(1)	0.666667	2.44922e-07	[Complex359]
Module205	tRNA transcription from RNA polymerase III promoter	25(1)	0.48	5.26913e-27	[Complex361]
Module206	microautophagy	3(1)	0.333333	0.00544573	[Complex376]
Module207	DNA-dependent DNA replication	5(1)	0.6	1.41139e-07	[Complex378]
Module208	regulation of actin filament polymerization	7(1)	0.714286	8.49674e-16	[Complex381]
Module209	telomere maintenance via recombination	3(1)	1	2.25222e-08	[Complex382]
Module210	Ras protein signal transduction	3(1)	1	1.08898e-08	[Complex384]
Module211	actin cortical patch assembly	11(1)	0.272727	2.93349e-06	[Complex387]
Module212	ncRNA polyadenylation	4(1)	0.5	2.93749e-06	[Complex395]
Module213	ribosome biogenesis	177(4)	0.730159	6.34219e-58	[Complex464, Complex490, Complex406, Complex440]
Module214	transcription, DNA-dependent	24(1)	0.958333	6.32175e-23	[Complex449]
Module215	ribosome biogenesis	4(1)	1	9.7495e-07	[Complex461]
Module216	DNA repair	3(1)	1	3.84221e-05	[Complex478]
Module217	ribosome biogenesis	7(1)	1	2.83136e-11	[Complex510]
Module218	mitosis	4(1)	1	3.6336e-07	[Complex518]
Module219	transcription of nuclear rRNA large RNA polymerase I transcript	4(1)	0.5	4.44319e-05	[Complex520]
Module220	positive regulation of spindle pole body separation	5(1)	0.6	1.73037e-08	[Complex522]
Module221	ribosomal large subunit biogenesis	11(1)	0.545455	4.30405e-11	[Complex530]
Module222	DNA damage checkpoint	3(1)	0.666667	3.32421e-05	[Complex540]
Module223	intracellular protein transport	3(1)	0.666667	0.000785102	[Complex541]
Module224	retrograde vesicle-mediated transport, Golgi to ER	36(2)	0.363636	5.37028e-14	[Complex561, Complex544]
Module225	nuclear migration involved in conjugation with cellular fusion	5(1)	0.4	2.2804e-05	[Complex548]
Module226	mRNA transport	7(1)	1	1.231e-14	[Complex553]
Module227	protein import into peroxisome matrix, receptor recycling	3(1)	0.666667	2.44823e-06	[Complex559]
Module228	rRNA processing	277(3)	0.345324	8.56007e-37	[Complex570, Complex560, Complex591]
Module229	negative regulation of gluconeogenesis	14(2)	0.875	2.00113e-20	[Complex586, Complex571]
Module230	mRNA transport	92(2)	0.45614	7.26062e-39	[Complex573, Complex576]
Module231	mRNA transport	7(1)	0.857143	8.80164e-12	[Complex575]
Module232	regulation of translational initiation	16(1)	0.375	1.80059e-13	[Complex579]
Module233	posttranslational protein targeting to membrane, translocation	3(1)	1	4.15794e-09	[Complex584]
Module234	fumarate metabolic process	3(1)	0.333333	0.000606061	[Complex616]
Module235	transcription, DNA-dependent	85(2)	0.73913	1.42327e-25	[Complex618, Complex641]
Module236	peptidyl-glutamine methylation	3(1)	0.333333	0.00121188	[Complex619]
Module237	posttranslational protein targeting to membrane, translocation	3(1)	1	4.15794e-09	[Complex620]
Module238	chromosome organization	11(2)	0.375	1.86501e-06	[Complex651, Complex624]
Module239	ribosome biogenesis	51(1)	0.686275	3.17469e-42	[Complex626]
Module240	mRNA processing	81(1)	0.641975	3.17697e-61	[Complex627]
Module241	transcription, DNA-dependent	33(1)	0.969697	4.032e-32	[Complex630]
Module242	negative regulation of gene-specific transcription from RNA polymerase II promoter	5(1)	0.6	2.76776e-08	[Complex631]
Module243	regulation of transcription, DNA-dependent	377(6)	0.83908	2.08702e-64	[Complex722, Complex704, Complex731, Complex654, Complex684, Complex673]
Module244	nuclear mRNA splicing, via spliceosome	316(5)	0.255034	1.86185e-40	[Complex691, Complex692, Complex656, Complex676, Complex670]
Module245	endonucleolytic cleavage to generate mature 5'-end of SSU-rRNA from (SSU-rRNA, 5.8S rRNA, LSU-rRNA)	3(1)	0.333333	0.0174765	[Complex661]
Module246	ribosome biogenesis	12(2)	1	2.59048e-14	[Complex668, Complex677]
Module247	actin filament organization	8(1)	0.375	3.55855e-05	[Complex680]
Module248	nucleosome assembly	4(1)	1	7.28431e-11	[Complex694]
Module249	nuclear migration involved in conjugation with cellular fusion	3(1)	0.666667	6.85228e-06	[Complex696]
Module250	actin filament depolymerization	4(1)	0.5	4.89845e-07	[Complex698]
Module251	lagging strand elongation	3(1)	1	2.77196e-08	[Complex709]
Module252	snRNA pseudouridine synthesis	5(1)	0.6	9.89085e-09	[Complex710]
Module253	chromatin modification	13(1)	0.923077	6.3051e-20	[Complex711]
Module254	mRNA processing	266(3)	0.433962	1.56172e-66	[Complex730, Complex715, Complex739]
Module255	nuclear-transcribed mRNA catabolic process, 3'-5' exonucleolytic nonsense-mediated decay	20(1)	0.65	1.08384e-30	[Complex721]
Module256	ribosome biogenesis	381(7)	0.52	3.60452e-54	[Complex809, Complex757, Complex737, Complex782, Complex764, Complex727, Complex747]
Module257	DNA replication	12(1)	0.833333	1.91993e-17	[Complex735]
Module258	retrograde vesicle-mediated transport, Golgi to ER	22(1)	0.363636	5.37028e-14	[Complex738]
Module259	mitotic cell cycle	3(1)	0.333333	0.00484163	[Complex740]
Module260	transcription, DNA-dependent	70(2)	0.962264	1.76608e-50	[Complex759, Complex749]
Module261	nuclear mRNA splicing, via spliceosome	384(5)	0.346774	3.02002e-53	[Complex810, Complex783, Complex765, Complex750, Complex814]
Module262	chromatin modification	88(3)	0.405405	2.10426e-16	[Complex756, Complex785, Complex762]
Module263	ribosome biogenesis	7(2)	1	9.7495e-07	[Complex758, Complex766]
Module264	mitosis	24(3)	0.5	1.70472e-07	[Complex768, Complex763, Complex806]
Module265	regulation of transcription from RNA polymerase III promoter	5(1)	0.6	1.97937e-09	[Complex767]
Module266	ubiquitin-dependent protein catabolic process	548(6)	0.202899	4.17703e-27	[Complex821, Complex858, Complex796, Complex845, Complex834, Complex771]
Module267	transcription, DNA-dependent	79(2)	0.903846	4.26404e-43	[Complex800, Complex774]
Module268	mRNA transport	126(3)	0.462963	1.70784e-37	[Complex813, Complex804, Complex775]
Module269	succinyl-CoA metabolic process	3(1)	0.333333	0.00121188	[Complex779]
Module270	ribosome biogenesis	46(3)	0.884615	1.57274e-32	[Complex780, Complex826, Complex807]
Module271	transcription, DNA-dependent	144(4)	0.965517	1.05718e-55	[Complex837, Complex844, Complex793, Complex811]
Module272	chromatin modification	42(1)	0.52381	7.0092e-27	[Complex805]
Module273	translational initiation	7(1)	0.428571	6.9194e-06	[Complex815]
Module274	ribosome biogenesis	295(4)	0.302158	2.36272e-31	[Complex849, Complex836, Complex829, Complex861]
Module275	mRNA processing	144(3)	0.785714	5.34192e-58	[Complex832, Complex842, Complex865]
Module276	actin filament severing	4(1)	0.25	0.000808081	[Complex833]
Module277	meiotic mismatch repair	3(1)	1	2.77196e-09	[Complex838]
Module278	ribosome biogenesis	82(2)	0.744186	1.78339e-40	[Complex853, Complex863]
Module279	transcription, DNA-dependent	26(1)	0.961538	5.85499e-25	[Complex855]
Module280	regulation of transcription, DNA-dependent	77(1)	0.857143	2.0342e-59	[Complex860]
